# Supplementary material for: Evolutionary relationships and expression analysis of EUL domain proteins in rice (Oryza sativa)
Source: Rice (N Y). 2017 May 30;10:26. doi: 10.1186/s12284-017-0164-3 (PMC5449364; doi:10.1186/s12284-017-0164-3)
Supplement: Supplementary file 1 — Sizes of intron and exon sequences for the O. sativa EUL genes. (XLSX 9 kb) [file 12284_2017_164_MOESM1_ESM.xlsx]

## Sheet: Sheet1
Supplementary table 1. Sizes of intron and exon sequences for the O. sativa EUL genes.
EUL gene	5' UTR	exon 1	intron 1	exon 2	intron 2	exon 3	intron 3	exon 4	intron 4	exon 5	intron 5	exon 6	3' UTR
EULS2	102	381	82	234									274
EULS3	285	453	107	123	692	229	144	2					400
EULD1A	79	159	92	123	107	396	78	123	90	229	115	2	443
EULD1B	286	309	109	507	109	229	249	2					717
EULD2	49	168	99	123	99	558	106	123	215	229	82	2	369
