# Supplementary material for: Evolutionary relationships and expression analysis of EUL domain proteins in rice (Oryza sativa)
Source: Rice (N Y). 2017 May 30;10:26. doi: 10.1186/s12284-017-0164-3 (PMC5449364; doi:10.1186/s12284-017-0164-3)
Supplement: Supplementary file 3 — SNPs in O. sativa EUL exons. (XLSX 10 kb) [file 12284_2017_164_MOESM3_ESM.xlsx]

## Sheet: Sheet1
Supplementary table 2. SNPs in O. sativa EUL exons.
EUL	Position	Nipponbare reference	codon	SNP	AA change	Location
EULS2	29009478	G	GTG	G/A	V/M	EUL domain
EULS3	228592	C	GAC	C/T	silent	EUL domain
	228630	G	AGT	G/A	S/N	EUL domain
EULD1A	29004410	A	AGC	A/G	S/G	N-term
	29004953	G	GTG	G/C	silent	EUL domain
	29005055	C	ATC	C/T	silent	inter EUL
EULD1B	11957847	G	GGC	G/C	G/R	EUL domain
EULD2	28993071	C	GAC	C/T	silent	EUL domain
	28993104	T	AAT	T/C	silent	EUL domain
	28993593	C	TAC	C/T	silent	inter EUL
	28993626	G	CCG	G/A	silent	inter EUL
	28993640	G	CGT	A/G	R/H	inter EUL
	28993652	T	GTC	T/G	V/G	inter EUL
