# Supplementary material for: Evolutionary relationships and expression analysis of EUL domain proteins in rice (Oryza sativa)
Source: Rice (N Y). 2017 May 30;10:26. doi: 10.1186/s12284-017-0164-3 (PMC5449364; doi:10.1186/s12284-017-0164-3)
Supplement: Supplementary file 4 — Identity and similarity between the different O. sativa EUL domains (% identity/% similarity). (XLSX 10 kb) [file 12284_2017_164_MOESM4_ESM.xlsx]

## Sheet: Sheet1
Supplementary table 3. Identity and similarity between the different O. sativa EUL domains (% identity/% similarity).
	OsEULS2	OsEULS3	OsEULD1A_1	OsEULD1A_2	OsEULD1B_1	OsEULD1B_2	OsEULD2_1	OsEULD2_2
OsEULS2		73/84	76/85	77/85	73/81	76/87	75/86	80/92
OsEULS3	73/84		71/81	71/82	68/80	74/84	72/82	77/87
OsEULD1A_1	76/85	71/81		73/83	81/87	71/83	85/89	79/85
OsEULD1A_2	77/85	71/82	73/83		75/82	81/89	77/85	82/88
OsEULD1B_1	73/81	68/80	81/87	75/82		75/83	82/88	79/84
OsEULD1B_2	76/87	74/84	71/83	81/89	75/83		77/86	82/92
OsEULD2_1	75/86	72/82	85/89	77/85	82/88	77/86		85/90
OsEULD2_2	80/92	77/87	79/85	82/88	79/84	82/92	85/90
