# Supplementary material for: Evolutionary relationships and expression analysis of EUL domain proteins in rice (Oryza sativa)
Source: Rice (N Y). 2017 May 30;10:26. doi: 10.1186/s12284-017-0164-3 (PMC5449364; doi:10.1186/s12284-017-0164-3)
Supplement: Supplementary file 7 — Cis-regulatory elements in OsEUL promoter sequences. (XLSX 50 kb) [file 12284_2017_164_MOESM7_ESM.xlsx]

## Sheet: coordinates_DHSFilter
Gene	Chromosome	Start	End	Motif name
OS03G21040	3	11959713	11959722	PLACE1999_SITEIIBOSPCNA_722_Arabidopsisthaliana
OS03G21040	3	11960912	11960921	Family-bZIP_M02621_02_LOC_Os03g03550_4159_Oryzasativa
OS03G21040	3	11959829	11959841	Family-bZIP_M02621_02_LOC_Os03g03550_4159_Oryzasativa
OS03G21040	3	11959922	11959932	Family-bZIP_M02621_02_LOC_Os03g03550_4159_Oryzasativa
OS03G21040	3	11959497	11959510	Family-bZIP_M02621_02_LOC_Os03g03550_4159_Oryzasativa
OS03G21040	3	11959552	11959562	Family-bZIP_M02621_02_LOC_Os03g03550_4159_Oryzasativa
OS03G21040	3	11959603	11959615	Family-bZIP_M02621_02_LOC_Os03g03550_4159_Oryzasativa
OS03G21040	3	11960245	11960255	Family-bZIP_M02621_02_LOC_Os03g03550_4159_Oryzasativa
OS03G21040	3	11960886	11960896	Family-bZIP_M02621_02_LOC_Os03g03550_4159_Oryzasativa
OS03G21040	3	11960912	11960921	Family-bZIP_M02621_02_LOC_Os03g21800_4161_Oryzasativa
OS03G21040	3	11959829	11959841	Family-bZIP_M02621_02_LOC_Os03g21800_4161_Oryzasativa
OS03G21040	3	11959922	11959932	Family-bZIP_M02621_02_LOC_Os03g21800_4161_Oryzasativa
OS03G21040	3	11959497	11959510	Family-bZIP_M02621_02_LOC_Os03g21800_4161_Oryzasativa
OS03G21040	3	11959552	11959562	Family-bZIP_M02621_02_LOC_Os03g21800_4161_Oryzasativa
OS03G21040	3	11959603	11959615	Family-bZIP_M02621_02_LOC_Os03g21800_4161_Oryzasativa
OS03G21040	3	11960245	11960255	Family-bZIP_M02621_02_LOC_Os03g21800_4161_Oryzasativa
OS03G21040	3	11960886	11960896	Family-bZIP_M02621_02_LOC_Os03g21800_4161_Oryzasativa
OS03G21040	3	11960912	11960921	Family-bZIP_M0262_1.02_GRMZM2G037910_4689_Zeamays
OS03G21040	3	11959829	11959841	Family-bZIP_M0262_1.02_GRMZM2G037910_4689_Zeamays
OS03G21040	3	11959922	11959932	Family-bZIP_M0262_1.02_GRMZM2G037910_4689_Zeamays
OS03G21040	3	11959497	11959510	Family-bZIP_M0262_1.02_GRMZM2G037910_4689_Zeamays
OS03G21040	3	11959552	11959562	Family-bZIP_M0262_1.02_GRMZM2G037910_4689_Zeamays
OS03G21040	3	11959603	11959615	Family-bZIP_M0262_1.02_GRMZM2G037910_4689_Zeamays
OS03G21040	3	11960245	11960255	Family-bZIP_M0262_1.02_GRMZM2G037910_4689_Zeamays
OS03G21040	3	11960886	11960896	Family-bZIP_M0262_1.02_GRMZM2G037910_4689_Zeamays
OS03G21040	3	11960912	11960921	Family-bZIP_M0262_1.02_GRMZM2G043600_4690_Zeamays
OS03G21040	3	11959829	11959841	Family-bZIP_M0262_1.02_GRMZM2G043600_4690_Zeamays
OS03G21040	3	11959922	11959932	Family-bZIP_M0262_1.02_GRMZM2G043600_4690_Zeamays
OS03G21040	3	11959497	11959510	Family-bZIP_M0262_1.02_GRMZM2G043600_4690_Zeamays
OS03G21040	3	11959552	11959562	Family-bZIP_M0262_1.02_GRMZM2G043600_4690_Zeamays
OS03G21040	3	11959603	11959615	Family-bZIP_M0262_1.02_GRMZM2G043600_4690_Zeamays
OS03G21040	3	11960245	11960255	Family-bZIP_M0262_1.02_GRMZM2G043600_4690_Zeamays
OS03G21040	3	11960886	11960896	Family-bZIP_M0262_1.02_GRMZM2G043600_4690_Zeamays
OS03G21040	3	11960912	11960921	Family-bZIP_M0262_1.02_GRMZM2G062391_4695_Zeamays
OS03G21040	3	11959829	11959841	Family-bZIP_M0262_1.02_GRMZM2G062391_4695_Zeamays
OS03G21040	3	11959922	11959932	Family-bZIP_M0262_1.02_GRMZM2G062391_4695_Zeamays
OS03G21040	3	11959497	11959510	Family-bZIP_M0262_1.02_GRMZM2G062391_4695_Zeamays
OS03G21040	3	11959552	11959562	Family-bZIP_M0262_1.02_GRMZM2G062391_4695_Zeamays
OS03G21040	3	11959603	11959615	Family-bZIP_M0262_1.02_GRMZM2G062391_4695_Zeamays
OS03G21040	3	11960245	11960255	Family-bZIP_M0262_1.02_GRMZM2G062391_4695_Zeamays
OS03G21040	3	11960886	11960896	Family-bZIP_M0262_1.02_GRMZM2G062391_4695_Zeamays
OS03G21040	3	11960912	11960921	Family-bZIP_M0262_1.02_GRMZM2G079365_4696_Zeamays
OS03G21040	3	11959829	11959841	Family-bZIP_M0262_1.02_GRMZM2G079365_4696_Zeamays
OS03G21040	3	11959922	11959932	Family-bZIP_M0262_1.02_GRMZM2G079365_4696_Zeamays
OS03G21040	3	11959497	11959510	Family-bZIP_M0262_1.02_GRMZM2G079365_4696_Zeamays
OS03G21040	3	11959552	11959562	Family-bZIP_M0262_1.02_GRMZM2G079365_4696_Zeamays
OS03G21040	3	11959603	11959615	Family-bZIP_M0262_1.02_GRMZM2G079365_4696_Zeamays
OS03G21040	3	11960245	11960255	Family-bZIP_M0262_1.02_GRMZM2G079365_4696_Zeamays
OS03G21040	3	11960886	11960896	Family-bZIP_M0262_1.02_GRMZM2G079365_4696_Zeamays
OS03G21040	3	11960912	11960921	Family-bZIP_M0262_1.02_GRMZM2G112483_4699_Zeamays
OS03G21040	3	11959829	11959841	Family-bZIP_M0262_1.02_GRMZM2G112483_4699_Zeamays
OS03G21040	3	11959922	11959932	Family-bZIP_M0262_1.02_GRMZM2G112483_4699_Zeamays
OS03G21040	3	11959497	11959510	Family-bZIP_M0262_1.02_GRMZM2G112483_4699_Zeamays
OS03G21040	3	11959552	11959562	Family-bZIP_M0262_1.02_GRMZM2G112483_4699_Zeamays
OS03G21040	3	11959603	11959615	Family-bZIP_M0262_1.02_GRMZM2G112483_4699_Zeamays
OS03G21040	3	11960245	11960255	Family-bZIP_M0262_1.02_GRMZM2G112483_4699_Zeamays
OS03G21040	3	11960886	11960896	Family-bZIP_M0262_1.02_GRMZM2G112483_4699_Zeamays
OS03G21040	3	11960912	11960921	Family-bZIP_M0262_1.02_GRMZM2G118393_4700_Zeamays
OS03G21040	3	11959829	11959841	Family-bZIP_M0262_1.02_GRMZM2G118393_4700_Zeamays
OS03G21040	3	11959922	11959932	Family-bZIP_M0262_1.02_GRMZM2G118393_4700_Zeamays
OS03G21040	3	11959497	11959510	Family-bZIP_M0262_1.02_GRMZM2G118393_4700_Zeamays
OS03G21040	3	11959552	11959562	Family-bZIP_M0262_1.02_GRMZM2G118393_4700_Zeamays
OS03G21040	3	11959603	11959615	Family-bZIP_M0262_1.02_GRMZM2G118393_4700_Zeamays
OS03G21040	3	11960245	11960255	Family-bZIP_M0262_1.02_GRMZM2G118393_4700_Zeamays
OS03G21040	3	11960886	11960896	Family-bZIP_M0262_1.02_GRMZM2G118393_4700_Zeamays
OS03G21040	3	11960912	11960921	Family-bZIP_M0262_1.02_GRMZM2G136266_4707_Zeamays
OS03G21040	3	11959829	11959841	Family-bZIP_M0262_1.02_GRMZM2G136266_4707_Zeamays
OS03G21040	3	11959922	11959932	Family-bZIP_M0262_1.02_GRMZM2G136266_4707_Zeamays
OS03G21040	3	11959497	11959510	Family-bZIP_M0262_1.02_GRMZM2G136266_4707_Zeamays
OS03G21040	3	11959552	11959562	Family-bZIP_M0262_1.02_GRMZM2G136266_4707_Zeamays
OS03G21040	3	11959603	11959615	Family-bZIP_M0262_1.02_GRMZM2G136266_4707_Zeamays
OS03G21040	3	11960245	11960255	Family-bZIP_M0262_1.02_GRMZM2G136266_4707_Zeamays
OS03G21040	3	11960886	11960896	Family-bZIP_M0262_1.02_GRMZM2G136266_4707_Zeamays
OS03G21040	3	11960912	11960921	Family-bZIP_M0262_1.02_GRMZM2G146020_4711_Zeamays
OS03G21040	3	11959829	11959841	Family-bZIP_M0262_1.02_GRMZM2G146020_4711_Zeamays
OS03G21040	3	11959922	11959932	Family-bZIP_M0262_1.02_GRMZM2G146020_4711_Zeamays
OS03G21040	3	11959497	11959510	Family-bZIP_M0262_1.02_GRMZM2G146020_4711_Zeamays
OS03G21040	3	11959552	11959562	Family-bZIP_M0262_1.02_GRMZM2G146020_4711_Zeamays
OS03G21040	3	11959603	11959615	Family-bZIP_M0262_1.02_GRMZM2G146020_4711_Zeamays
OS03G21040	3	11960245	11960255	Family-bZIP_M0262_1.02_GRMZM2G146020_4711_Zeamays
OS03G21040	3	11960886	11960896	Family-bZIP_M0262_1.02_GRMZM2G146020_4711_Zeamays
OS03G21040	3	11960912	11960921	Family-bZIP_M0262_1.02_GRMZM2G149040_4712_Zeamays
OS03G21040	3	11959829	11959841	Family-bZIP_M0262_1.02_GRMZM2G149040_4712_Zeamays
OS03G21040	3	11959922	11959932	Family-bZIP_M0262_1.02_GRMZM2G149040_4712_Zeamays
OS03G21040	3	11959497	11959510	Family-bZIP_M0262_1.02_GRMZM2G149040_4712_Zeamays
OS03G21040	3	11959552	11959562	Family-bZIP_M0262_1.02_GRMZM2G149040_4712_Zeamays
OS03G21040	3	11959603	11959615	Family-bZIP_M0262_1.02_GRMZM2G149040_4712_Zeamays
OS03G21040	3	11960245	11960255	Family-bZIP_M0262_1.02_GRMZM2G149040_4712_Zeamays
OS03G21040	3	11960886	11960896	Family-bZIP_M0262_1.02_GRMZM2G149040_4712_Zeamays
OS03G21040	3	11960912	11960921	Family-bZIP_M0262_1.02_GRMZM2G332294_4717_Zeamays
OS03G21040	3	11959829	11959841	Family-bZIP_M0262_1.02_GRMZM2G332294_4717_Zeamays
OS03G21040	3	11959922	11959932	Family-bZIP_M0262_1.02_GRMZM2G332294_4717_Zeamays
OS03G21040	3	11959497	11959510	Family-bZIP_M0262_1.02_GRMZM2G332294_4717_Zeamays
OS03G21040	3	11959552	11959562	Family-bZIP_M0262_1.02_GRMZM2G332294_4717_Zeamays
OS03G21040	3	11959603	11959615	Family-bZIP_M0262_1.02_GRMZM2G332294_4717_Zeamays
OS03G21040	3	11960245	11960255	Family-bZIP_M0262_1.02_GRMZM2G332294_4717_Zeamays
OS03G21040	3	11960886	11960896	Family-bZIP_M0262_1.02_GRMZM2G332294_4717_Zeamays
OS03G21040	3	11960912	11960921	Family-bZIP_M0262_1.02_GRMZM2G428184_4720_Zeamays
OS03G21040	3	11959829	11959841	Family-bZIP_M0262_1.02_GRMZM2G428184_4720_Zeamays
OS03G21040	3	11959922	11959932	Family-bZIP_M0262_1.02_GRMZM2G428184_4720_Zeamays
OS03G21040	3	11959497	11959510	Family-bZIP_M0262_1.02_GRMZM2G428184_4720_Zeamays
OS03G21040	3	11959552	11959562	Family-bZIP_M0262_1.02_GRMZM2G428184_4720_Zeamays
OS03G21040	3	11959603	11959615	Family-bZIP_M0262_1.02_GRMZM2G428184_4720_Zeamays
OS03G21040	3	11960245	11960255	Family-bZIP_M0262_1.02_GRMZM2G428184_4720_Zeamays
OS03G21040	3	11960886	11960896	Family-bZIP_M0262_1.02_GRMZM2G428184_4720_Zeamays
OS03G21040	3	11960912	11960921	Family-bZIP_M0262_1.02_GRMZM2G473274_4722_Zeamays
OS03G21040	3	11959829	11959841	Family-bZIP_M0262_1.02_GRMZM2G473274_4722_Zeamays
OS03G21040	3	11959922	11959932	Family-bZIP_M0262_1.02_GRMZM2G473274_4722_Zeamays
OS03G21040	3	11959497	11959510	Family-bZIP_M0262_1.02_GRMZM2G473274_4722_Zeamays
OS03G21040	3	11959552	11959562	Family-bZIP_M0262_1.02_GRMZM2G473274_4722_Zeamays
OS03G21040	3	11959603	11959615	Family-bZIP_M0262_1.02_GRMZM2G473274_4722_Zeamays
OS03G21040	3	11960245	11960255	Family-bZIP_M0262_1.02_GRMZM2G473274_4722_Zeamays
OS03G21040	3	11960886	11960896	Family-bZIP_M0262_1.02_GRMZM2G473274_4722_Zeamays
OS03G21040	3	11960912	11960921	Family-bZIP_M02621_02_LOC_Os03g03550_4159_Oryzasativa
OS03G21040	3	11959829	11959841	Family-bZIP_M02621_02_LOC_Os03g03550_4159_Oryzasativa
OS03G21040	3	11959922	11959932	Family-bZIP_M02621_02_LOC_Os03g03550_4159_Oryzasativa
OS03G21040	3	11959497	11959510	Family-bZIP_M02621_02_LOC_Os03g03550_4159_Oryzasativa
OS03G21040	3	11959552	11959562	Family-bZIP_M02621_02_LOC_Os03g03550_4159_Oryzasativa
OS03G21040	3	11959603	11959615	Family-bZIP_M02621_02_LOC_Os03g03550_4159_Oryzasativa
OS03G21040	3	11960245	11960255	Family-bZIP_M02621_02_LOC_Os03g03550_4159_Oryzasativa
OS03G21040	3	11960886	11960896	Family-bZIP_M02621_02_LOC_Os03g03550_4159_Oryzasativa
OS03G21040	3	11960912	11960921	Family-bZIP_M02621_02_LOC_Os03g21800_4161_Oryzasativa
OS03G21040	3	11959829	11959841	Family-bZIP_M02621_02_LOC_Os03g21800_4161_Oryzasativa
OS03G21040	3	11959922	11959932	Family-bZIP_M02621_02_LOC_Os03g21800_4161_Oryzasativa
OS03G21040	3	11959497	11959510	Family-bZIP_M02621_02_LOC_Os03g21800_4161_Oryzasativa
OS03G21040	3	11959552	11959562	Family-bZIP_M02621_02_LOC_Os03g21800_4161_Oryzasativa
OS03G21040	3	11959603	11959615	Family-bZIP_M02621_02_LOC_Os03g21800_4161_Oryzasativa
OS03G21040	3	11960245	11960255	Family-bZIP_M02621_02_LOC_Os03g21800_4161_Oryzasativa
OS03G21040	3	11960886	11960896	Family-bZIP_M02621_02_LOC_Os03g21800_4161_Oryzasativa
OS03G21040	3	11960912	11960921	Family-bZIP_M0262_1.02_GRMZM2G037910_4689_Zeamays
OS03G21040	3	11959829	11959841	Family-bZIP_M0262_1.02_GRMZM2G037910_4689_Zeamays
OS03G21040	3	11959922	11959932	Family-bZIP_M0262_1.02_GRMZM2G037910_4689_Zeamays
OS03G21040	3	11959497	11959510	Family-bZIP_M0262_1.02_GRMZM2G037910_4689_Zeamays
OS03G21040	3	11959552	11959562	Family-bZIP_M0262_1.02_GRMZM2G037910_4689_Zeamays
OS03G21040	3	11959603	11959615	Family-bZIP_M0262_1.02_GRMZM2G037910_4689_Zeamays
OS03G21040	3	11960245	11960255	Family-bZIP_M0262_1.02_GRMZM2G037910_4689_Zeamays
OS03G21040	3	11960886	11960896	Family-bZIP_M0262_1.02_GRMZM2G037910_4689_Zeamays
OS03G21040	3	11960912	11960921	Family-bZIP_M0262_1.02_GRMZM2G043600_4690_Zeamays
OS03G21040	3	11959829	11959841	Family-bZIP_M0262_1.02_GRMZM2G043600_4690_Zeamays
OS03G21040	3	11959922	11959932	Family-bZIP_M0262_1.02_GRMZM2G043600_4690_Zeamays
OS03G21040	3	11959497	11959510	Family-bZIP_M0262_1.02_GRMZM2G043600_4690_Zeamays
OS03G21040	3	11959552	11959562	Family-bZIP_M0262_1.02_GRMZM2G043600_4690_Zeamays
OS03G21040	3	11959603	11959615	Family-bZIP_M0262_1.02_GRMZM2G043600_4690_Zeamays
OS03G21040	3	11960245	11960255	Family-bZIP_M0262_1.02_GRMZM2G043600_4690_Zeamays
OS03G21040	3	11960886	11960896	Family-bZIP_M0262_1.02_GRMZM2G043600_4690_Zeamays
OS03G21040	3	11960912	11960921	Family-bZIP_M0262_1.02_GRMZM2G062391_4695_Zeamays
OS03G21040	3	11959829	11959841	Family-bZIP_M0262_1.02_GRMZM2G062391_4695_Zeamays
OS03G21040	3	11959922	11959932	Family-bZIP_M0262_1.02_GRMZM2G062391_4695_Zeamays
OS03G21040	3	11959497	11959510	Family-bZIP_M0262_1.02_GRMZM2G062391_4695_Zeamays
OS03G21040	3	11959552	11959562	Family-bZIP_M0262_1.02_GRMZM2G062391_4695_Zeamays
OS03G21040	3	11959603	11959615	Family-bZIP_M0262_1.02_GRMZM2G062391_4695_Zeamays
OS03G21040	3	11960245	11960255	Family-bZIP_M0262_1.02_GRMZM2G062391_4695_Zeamays
OS03G21040	3	11960886	11960896	Family-bZIP_M0262_1.02_GRMZM2G062391_4695_Zeamays
OS03G21040	3	11960912	11960921	Family-bZIP_M0262_1.02_GRMZM2G079365_4696_Zeamays
OS03G21040	3	11959829	11959841	Family-bZIP_M0262_1.02_GRMZM2G079365_4696_Zeamays
OS03G21040	3	11959922	11959932	Family-bZIP_M0262_1.02_GRMZM2G079365_4696_Zeamays
OS03G21040	3	11959497	11959510	Family-bZIP_M0262_1.02_GRMZM2G079365_4696_Zeamays
OS03G21040	3	11959552	11959562	Family-bZIP_M0262_1.02_GRMZM2G079365_4696_Zeamays
OS03G21040	3	11959603	11959615	Family-bZIP_M0262_1.02_GRMZM2G079365_4696_Zeamays
OS03G21040	3	11960245	11960255	Family-bZIP_M0262_1.02_GRMZM2G079365_4696_Zeamays
OS03G21040	3	11960886	11960896	Family-bZIP_M0262_1.02_GRMZM2G079365_4696_Zeamays
OS03G21040	3	11960912	11960921	Family-bZIP_M0262_1.02_GRMZM2G112483_4699_Zeamays
OS03G21040	3	11959829	11959841	Family-bZIP_M0262_1.02_GRMZM2G112483_4699_Zeamays
OS03G21040	3	11959922	11959932	Family-bZIP_M0262_1.02_GRMZM2G112483_4699_Zeamays
OS03G21040	3	11959497	11959510	Family-bZIP_M0262_1.02_GRMZM2G112483_4699_Zeamays
OS03G21040	3	11959552	11959562	Family-bZIP_M0262_1.02_GRMZM2G112483_4699_Zeamays
OS03G21040	3	11959603	11959615	Family-bZIP_M0262_1.02_GRMZM2G112483_4699_Zeamays
OS03G21040	3	11960245	11960255	Family-bZIP_M0262_1.02_GRMZM2G112483_4699_Zeamays
OS03G21040	3	11960886	11960896	Family-bZIP_M0262_1.02_GRMZM2G112483_4699_Zeamays
OS03G21040	3	11960912	11960921	Family-bZIP_M0262_1.02_GRMZM2G118393_4700_Zeamays
OS03G21040	3	11959829	11959841	Family-bZIP_M0262_1.02_GRMZM2G118393_4700_Zeamays
OS03G21040	3	11959922	11959932	Family-bZIP_M0262_1.02_GRMZM2G118393_4700_Zeamays
OS03G21040	3	11959497	11959510	Family-bZIP_M0262_1.02_GRMZM2G118393_4700_Zeamays
OS03G21040	3	11959552	11959562	Family-bZIP_M0262_1.02_GRMZM2G118393_4700_Zeamays
OS03G21040	3	11959603	11959615	Family-bZIP_M0262_1.02_GRMZM2G118393_4700_Zeamays
OS03G21040	3	11960245	11960255	Family-bZIP_M0262_1.02_GRMZM2G118393_4700_Zeamays
OS03G21040	3	11960886	11960896	Family-bZIP_M0262_1.02_GRMZM2G118393_4700_Zeamays
OS03G21040	3	11960912	11960921	Family-bZIP_M0262_1.02_GRMZM2G136266_4707_Zeamays
OS03G21040	3	11959829	11959841	Family-bZIP_M0262_1.02_GRMZM2G136266_4707_Zeamays
OS03G21040	3	11959922	11959932	Family-bZIP_M0262_1.02_GRMZM2G136266_4707_Zeamays
OS03G21040	3	11959497	11959510	Family-bZIP_M0262_1.02_GRMZM2G136266_4707_Zeamays
OS03G21040	3	11959552	11959562	Family-bZIP_M0262_1.02_GRMZM2G136266_4707_Zeamays
OS03G21040	3	11959603	11959615	Family-bZIP_M0262_1.02_GRMZM2G136266_4707_Zeamays
OS03G21040	3	11960245	11960255	Family-bZIP_M0262_1.02_GRMZM2G136266_4707_Zeamays
OS03G21040	3	11960886	11960896	Family-bZIP_M0262_1.02_GRMZM2G136266_4707_Zeamays
OS03G21040	3	11960912	11960921	Family-bZIP_M0262_1.02_GRMZM2G146020_4711_Zeamays
OS03G21040	3	11959829	11959841	Family-bZIP_M0262_1.02_GRMZM2G146020_4711_Zeamays
OS03G21040	3	11959922	11959932	Family-bZIP_M0262_1.02_GRMZM2G146020_4711_Zeamays
OS03G21040	3	11959497	11959510	Family-bZIP_M0262_1.02_GRMZM2G146020_4711_Zeamays
OS03G21040	3	11959552	11959562	Family-bZIP_M0262_1.02_GRMZM2G146020_4711_Zeamays
OS03G21040	3	11959603	11959615	Family-bZIP_M0262_1.02_GRMZM2G146020_4711_Zeamays
OS03G21040	3	11960245	11960255	Family-bZIP_M0262_1.02_GRMZM2G146020_4711_Zeamays
OS03G21040	3	11960886	11960896	Family-bZIP_M0262_1.02_GRMZM2G146020_4711_Zeamays
OS03G21040	3	11960912	11960921	Family-bZIP_M0262_1.02_GRMZM2G149040_4712_Zeamays
OS03G21040	3	11959829	11959841	Family-bZIP_M0262_1.02_GRMZM2G149040_4712_Zeamays
OS03G21040	3	11959922	11959932	Family-bZIP_M0262_1.02_GRMZM2G149040_4712_Zeamays
OS03G21040	3	11959497	11959510	Family-bZIP_M0262_1.02_GRMZM2G149040_4712_Zeamays
OS03G21040	3	11959552	11959562	Family-bZIP_M0262_1.02_GRMZM2G149040_4712_Zeamays
OS03G21040	3	11959603	11959615	Family-bZIP_M0262_1.02_GRMZM2G149040_4712_Zeamays
OS03G21040	3	11960245	11960255	Family-bZIP_M0262_1.02_GRMZM2G149040_4712_Zeamays
OS03G21040	3	11960886	11960896	Family-bZIP_M0262_1.02_GRMZM2G149040_4712_Zeamays
OS03G21040	3	11960912	11960921	Family-bZIP_M0262_1.02_GRMZM2G332294_4717_Zeamays
OS03G21040	3	11959829	11959841	Family-bZIP_M0262_1.02_GRMZM2G332294_4717_Zeamays
OS03G21040	3	11959922	11959932	Family-bZIP_M0262_1.02_GRMZM2G332294_4717_Zeamays
OS03G21040	3	11959497	11959510	Family-bZIP_M0262_1.02_GRMZM2G332294_4717_Zeamays
OS03G21040	3	11959552	11959562	Family-bZIP_M0262_1.02_GRMZM2G332294_4717_Zeamays
OS03G21040	3	11959603	11959615	Family-bZIP_M0262_1.02_GRMZM2G332294_4717_Zeamays
OS03G21040	3	11960245	11960255	Family-bZIP_M0262_1.02_GRMZM2G332294_4717_Zeamays
OS03G21040	3	11960886	11960896	Family-bZIP_M0262_1.02_GRMZM2G332294_4717_Zeamays
OS03G21040	3	11960912	11960921	Family-bZIP_M0262_1.02_GRMZM2G428184_4720_Zeamays
OS03G21040	3	11959829	11959841	Family-bZIP_M0262_1.02_GRMZM2G428184_4720_Zeamays
OS03G21040	3	11959922	11959932	Family-bZIP_M0262_1.02_GRMZM2G428184_4720_Zeamays
OS03G21040	3	11959497	11959510	Family-bZIP_M0262_1.02_GRMZM2G428184_4720_Zeamays
OS03G21040	3	11959552	11959562	Family-bZIP_M0262_1.02_GRMZM2G428184_4720_Zeamays
OS03G21040	3	11959603	11959615	Family-bZIP_M0262_1.02_GRMZM2G428184_4720_Zeamays
OS03G21040	3	11960245	11960255	Family-bZIP_M0262_1.02_GRMZM2G428184_4720_Zeamays
OS03G21040	3	11960886	11960896	Family-bZIP_M0262_1.02_GRMZM2G428184_4720_Zeamays
OS03G21040	3	11960912	11960921	Family-bZIP_M0262_1.02_GRMZM2G473274_4722_Zeamays
OS03G21040	3	11959829	11959841	Family-bZIP_M0262_1.02_GRMZM2G473274_4722_Zeamays
OS03G21040	3	11959922	11959932	Family-bZIP_M0262_1.02_GRMZM2G473274_4722_Zeamays
OS03G21040	3	11959497	11959510	Family-bZIP_M0262_1.02_GRMZM2G473274_4722_Zeamays
OS03G21040	3	11959552	11959562	Family-bZIP_M0262_1.02_GRMZM2G473274_4722_Zeamays
OS03G21040	3	11959603	11959615	Family-bZIP_M0262_1.02_GRMZM2G473274_4722_Zeamays
OS03G21040	3	11960245	11960255	Family-bZIP_M0262_1.02_GRMZM2G473274_4722_Zeamays
OS03G21040	3	11960886	11960896	Family-bZIP_M0262_1.02_GRMZM2G473274_4722_Zeamays
OS03G21040	3	11960509	11960517	Family-C2C2-Dof_MA0983.1_JASPAR-CORE2016_DOF5.6_2582_Arabidopsisthaliana
OS03G21040	3	11959655	11959670	Family-C2C2-Dof_MA1071.1_JASPAR-CORE2016_DOF5.3_2667_Arabidopsisthaliana
OS03G21040	3	11959674	11959681	Family-C2C2-Dof_MA1071.1_JASPAR-CORE2016_DOF5.3_2667_Arabidopsisthaliana
OS03G21040	3	11960480	11960487	Family-C2C2-Dof_MA1071.1_JASPAR-CORE2016_DOF5.3_2667_Arabidopsisthaliana
OS03G21040	3	11960310	11960321	Family-C2C2-Dof_MA1071.1_JASPAR-CORE2016_DOF5.3_2667_Arabidopsisthaliana
OS03G21040	3	11960510	11960517	Family-C2C2-Dof_MA1071.1_JASPAR-CORE2016_DOF5.3_2667_Arabidopsisthaliana
OS03G21040	3	11959710	11959722	MA0120.1_JASPAR-CORE2016_id1_1729_Zeamays
OS03G21040	3	11960522	11960534	MA0120.1_JASPAR-CORE2016_id1_1729_Zeamays
OS03G21040	3	11960912	11960918	MA0120.1_JASPAR-CORE2016_id1_1729_Zeamays
OS03G21040	3	11959756	11959763	MA0120.1_JASPAR-CORE2016_id1_1729_Zeamays
OS03G21040	3	11959567	11959579	MA0120.1_JASPAR-CORE2016_id1_1729_Zeamays
OS03G21040	3	11959561	11959571	Family-C2C2-GATA_MA1016.1_JASPAR-CORE2016_GATA15_2613_Arabidopsisthaliana
OS03G21040	3	11960423	11960433	Family-C2C2-GATA_MA1016.1_JASPAR-CORE2016_GATA15_2613_Arabidopsisthaliana
OS03G21040	3	11960487	11960497	Family-C2C2-GATA_MA1016.1_JASPAR-CORE2016_GATA15_2613_Arabidopsisthaliana
OS03G21040	3	11960527	11960535	Family-Dof_M07621_02_LOC_Os03g47970_4208_Oryzasativa
OS03G21040	3	11959562	11959570	Family-Dof_M07621_02_LOC_Os03g47970_4208_Oryzasativa
OS03G21040	3	11959720	11959727	Family-Dof_M07621_02_LOC_Os03g47970_4208_Oryzasativa
OS03G21040	3	11959924	11959931	Family-Dof_M07621_02_LOC_Os03g47970_4208_Oryzasativa
OS03G21040	3	11959660	11959667	Family-Dof_M07621_02_LOC_Os03g47970_4208_Oryzasativa
OS03G21040	3	11960488	11960502	Family-Dof_M07621_02_LOC_Os03g47970_4208_Oryzasativa
OS03G21040	3	11959561	11959571	Family-GATA_M07611_02_LOC_Os01g74540_4218_Oryzasativa
OS03G21040	3	11960423	11960433	Family-GATA_M07611_02_LOC_Os01g74540_4218_Oryzasativa
OS03G21040	3	11960487	11960497	Family-GATA_M07611_02_LOC_Os01g74540_4218_Oryzasativa
OS03G21040	3	11960527	11960535	Family-GATA_M07621_02_LOC_Os02g05510_4219_Oryzasativa
OS03G21040	3	11959562	11959570	Family-GATA_M07621_02_LOC_Os02g05510_4219_Oryzasativa
OS03G21040	3	11959720	11959727	Family-GATA_M07621_02_LOC_Os02g05510_4219_Oryzasativa
OS03G21040	3	11959924	11959931	Family-GATA_M07621_02_LOC_Os02g05510_4219_Oryzasativa
OS03G21040	3	11959660	11959667	Family-GATA_M07621_02_LOC_Os02g05510_4219_Oryzasativa
OS03G21040	3	11960488	11960502	Family-GATA_M07621_02_LOC_Os02g05510_4219_Oryzasativa
OS03G21040	3	11959561	11959571	Family-GATA_M07611_02_LOC_Os02g12790_4220_Oryzasativa
OS03G21040	3	11960423	11960433	Family-GATA_M07611_02_LOC_Os02g12790_4220_Oryzasativa
OS03G21040	3	11960487	11960497	Family-GATA_M07611_02_LOC_Os02g12790_4220_Oryzasativa
OS03G21040	3	11960527	11960535	Family-GATA_M07621_02_LOC_Os03g52450_4224_Oryzasativa
OS03G21040	3	11959562	11959570	Family-GATA_M07621_02_LOC_Os03g52450_4224_Oryzasativa
OS03G21040	3	11959720	11959727	Family-GATA_M07621_02_LOC_Os03g52450_4224_Oryzasativa
OS03G21040	3	11959924	11959931	Family-GATA_M07621_02_LOC_Os03g52450_4224_Oryzasativa
OS03G21040	3	11959660	11959667	Family-GATA_M07621_02_LOC_Os03g52450_4224_Oryzasativa
OS03G21040	3	11960488	11960502	Family-GATA_M07621_02_LOC_Os03g52450_4224_Oryzasativa
OS03G21040	3	11959561	11959571	Family-GATA_M07611_02_LOC_Os03g61570_4225_Oryzasativa
OS03G21040	3	11960423	11960433	Family-GATA_M07611_02_LOC_Os03g61570_4225_Oryzasativa
OS03G21040	3	11960487	11960497	Family-GATA_M07611_02_LOC_Os03g61570_4225_Oryzasativa
OS03G21040	3	11959561	11959571	Family-GATA_M07611_02_LOC_Os05g06340_4227_Oryzasativa
OS03G21040	3	11960423	11960433	Family-GATA_M07611_02_LOC_Os05g06340_4227_Oryzasativa
OS03G21040	3	11960487	11960497	Family-GATA_M07611_02_LOC_Os05g06340_4227_Oryzasativa
OS03G21040	3	11959561	11959571	Family-GATA_M07611_02_LOC_Os05g50270_4229_Oryzasativa
OS03G21040	3	11960423	11960433	Family-GATA_M07611_02_LOC_Os05g50270_4229_Oryzasativa
OS03G21040	3	11960487	11960497	Family-GATA_M07611_02_LOC_Os05g50270_4229_Oryzasativa
OS03G21040	3	11959561	11959571	Family-GATA_M07611_02_LOC_Os06g37450_4230_Oryzasativa
OS03G21040	3	11960423	11960433	Family-GATA_M07611_02_LOC_Os06g37450_4230_Oryzasativa
OS03G21040	3	11960487	11960497	Family-GATA_M07611_02_LOC_Os06g37450_4230_Oryzasativa
OS03G21040	3	11959561	11959571	Family-GATA_M0761_1.02_AC194965.4_FG004_4767_Zeamays
OS03G21040	3	11960423	11960433	Family-GATA_M0761_1.02_AC194965.4_FG004_4767_Zeamays
OS03G21040	3	11960487	11960497	Family-GATA_M0761_1.02_AC194965.4_FG004_4767_Zeamays
OS03G21040	3	11959561	11959571	Family-GATA_M0761_1.02_GRMZM2G031983_4769_Zeamays
OS03G21040	3	11960423	11960433	Family-GATA_M0761_1.02_GRMZM2G031983_4769_Zeamays
OS03G21040	3	11960487	11960497	Family-GATA_M0761_1.02_GRMZM2G031983_4769_Zeamays
OS03G21040	3	11959561	11959571	Family-GATA_M0761_1.02_GRMZM2G039586_4770_Zeamays
OS03G21040	3	11960423	11960433	Family-GATA_M0761_1.02_GRMZM2G039586_4770_Zeamays
OS03G21040	3	11960487	11960497	Family-GATA_M0761_1.02_GRMZM2G039586_4770_Zeamays
OS03G21040	3	11960527	11960535	Family-GATA_M0762_1.02_GRMZM2G065896_4774_Zeamays
OS03G21040	3	11959562	11959570	Family-GATA_M0762_1.02_GRMZM2G065896_4774_Zeamays
OS03G21040	3	11959720	11959727	Family-GATA_M0762_1.02_GRMZM2G065896_4774_Zeamays
OS03G21040	3	11959924	11959931	Family-GATA_M0762_1.02_GRMZM2G065896_4774_Zeamays
OS03G21040	3	11959660	11959667	Family-GATA_M0762_1.02_GRMZM2G065896_4774_Zeamays
OS03G21040	3	11960488	11960502	Family-GATA_M0762_1.02_GRMZM2G065896_4774_Zeamays
OS03G21040	3	11959561	11959571	Family-GATA_M0761_1.02_GRMZM2G114775_4780_Zeamays
OS03G21040	3	11960423	11960433	Family-GATA_M0761_1.02_GRMZM2G114775_4780_Zeamays
OS03G21040	3	11960487	11960497	Family-GATA_M0761_1.02_GRMZM2G114775_4780_Zeamays
OS03G21040	3	11959561	11959571	Family-GATA_M0761_1.02_GRMZM2G138967_4782_Zeamays
OS03G21040	3	11960423	11960433	Family-GATA_M0761_1.02_GRMZM2G138967_4782_Zeamays
OS03G21040	3	11960487	11960497	Family-GATA_M0761_1.02_GRMZM2G138967_4782_Zeamays
OS03G21040	3	11959561	11959571	Family-GATA_M0761_1.02_GRMZM2G325850_4785_Zeamays
OS03G21040	3	11960423	11960433	Family-GATA_M0761_1.02_GRMZM2G325850_4785_Zeamays
OS03G21040	3	11960487	11960497	Family-GATA_M0761_1.02_GRMZM2G325850_4785_Zeamays
OS03G21040	3	11959561	11959571	Family-GATA_M0761_1.02_GRMZM2G397616_4787_Zeamays
OS03G21040	3	11960423	11960433	Family-GATA_M0761_1.02_GRMZM2G397616_4787_Zeamays
OS03G21040	3	11960487	11960497	Family-GATA_M0761_1.02_GRMZM2G397616_4787_Zeamays
OS03G21040	3	11959496	11959500	PLACE1999_GTGANTG10_374_Arabidopsisthaliana
OS03G21040	3	11959566	11959570	PLACE1999_GTGANTG10_374_Arabidopsisthaliana
OS03G21040	3	11960461	11960465	PLACE1999_GTGANTG10_374_Arabidopsisthaliana
OS03G21040	3	11960365	11960373	PLACE1999_GTGANTG10_374_Arabidopsisthaliana
OS03G21040	3	11960235	11960241	PLACE1999_GT1GMSCAM4_802_Arabidopsisthaliana
OS03G21040	3	11960244	11960250	PLACE1999_GT1GMSCAM4_802_Arabidopsisthaliana
OS03G21040	3	11960430	11960438	PLACE1999_GT1GMSCAM4_802_Arabidopsisthaliana
OS03G21040	3	11959562	11959568	PLACE1999_GT1GMSCAM4_802_Arabidopsisthaliana
OS03G21040	3	11960313	11960321	PLACE1999_GT1GMSCAM4_802_Arabidopsisthaliana
OS03G21040	3	11960465	11960474	PLACE1999_GT1GMSCAM4_802_Arabidopsisthaliana
OS03G21040	3	11959820	11959826	PLACE1999_GT1GMSCAM4_802_Arabidopsisthaliana
OS03G21040	3	11960336	11960342	PLACE1999_EBOXBNNAPA_220_Arabidopsisthaliana
OS03G21040	3	11959877	11959883	PLACE1999_EBOXBNNAPA_220_Arabidopsisthaliana
OS03G21040	3	11959496	11959500	PLACE1999_GTGANTG10_374_Arabidopsisthaliana
OS03G21040	3	11959566	11959570	PLACE1999_GTGANTG10_374_Arabidopsisthaliana
OS03G21040	3	11960461	11960465	PLACE1999_GTGANTG10_374_Arabidopsisthaliana
OS03G21040	3	11960365	11960373	PLACE1999_GTGANTG10_374_Arabidopsisthaliana
OS03G21040	3	11960235	11960241	PLACE1999_GT1GMSCAM4_802_Arabidopsisthaliana
OS03G21040	3	11960244	11960250	PLACE1999_GT1GMSCAM4_802_Arabidopsisthaliana
OS03G21040	3	11960430	11960438	PLACE1999_GT1GMSCAM4_802_Arabidopsisthaliana
OS03G21040	3	11959562	11959568	PLACE1999_GT1GMSCAM4_802_Arabidopsisthaliana
OS03G21040	3	11960313	11960321	PLACE1999_GT1GMSCAM4_802_Arabidopsisthaliana
OS03G21040	3	11960465	11960474	PLACE1999_GT1GMSCAM4_802_Arabidopsisthaliana
OS03G21040	3	11959820	11959826	PLACE1999_GT1GMSCAM4_802_Arabidopsisthaliana
OS03G21040	3	11959892	11959898	Family-HSF_T17941_Plants_HSFB2A_3714_Arabidopsisthaliana
OS07G48490	7	29003219	29003226	Family-MYB_AthaMAP2004_MYB46_1387_Arabidopsisthaliana
OS07G48490	7	29002941	29002948	Family-MYB_AthaMAP2004_MYB46_1387_Arabidopsisthaliana
OS07G48490	7	29002977	29002985	Family-MYB_AthaMAP2004_MYB46_1387_Arabidopsisthaliana
OS07G48490	7	29003257	29003264	Family-MYB_AthaMAP2004_MYB46_1387_Arabidopsisthaliana
OS07G48490	7	29003073	29003080	Family-MYB_AthaMAP2004_MYB46_1387_Arabidopsisthaliana
OS07G48490	7	29002310	29002321	Family-C2C2-Dof_MA0981.1_JASPAR-CORE2016_DOF1.8_2580_Arabidopsisthaliana
OS07G48490	7	29002351	29002361	Family-C2C2-Dof_MA0981.1_JASPAR-CORE2016_DOF1.8_2580_Arabidopsisthaliana
OS07G48490	7	29002352	29002359	Family-C2C2-Dof_MA0982.1_JASPAR-CORE2016_DOF2.4_2581_Arabidopsisthaliana
OS07G48490	7	29002428	29002436	Family-C2C2-Dof_MA0983.1_JASPAR-CORE2016_DOF5.6_2582_Arabidopsisthaliana
OS07G48490	7	29002310	29002319	Family-C2C2-Dof_MA0983.1_JASPAR-CORE2016_DOF5.6_2582_Arabidopsisthaliana
OS07G48490	7	29002351	29002359	Family-C2C2-Dof_MA0983.1_JASPAR-CORE2016_DOF5.6_2582_Arabidopsisthaliana
OS07G48490	7	29002352	29002361	Family-C2C2-Dof_MA0984.1_JASPAR-CORE2016_DOF5.7_2583_Arabidopsisthaliana
OS07G48490	7	29002403	29002415	Family-C2C2-Dof_MA1071.1_JASPAR-CORE2016_DOF5.3_2667_Arabidopsisthaliana
OS07G48490	7	29002428	29002435	Family-C2C2-Dof_MA1071.1_JASPAR-CORE2016_DOF5.3_2667_Arabidopsisthaliana
OS07G48490	7	29002351	29002358	Family-C2C2-Dof_MA1071.1_JASPAR-CORE2016_DOF5.3_2667_Arabidopsisthaliana
OS07G48490	7	29002503	29002515	T21763_Plants_IDEF1_3942_Oryzasativa
OS07G48490	7	29002309	29002321	T21763_Plants_IDEF1_3942_Oryzasativa
OS07G48500	7	29008960	29008969	Family-C2C2-GATA_MA1016.1_JASPAR-CORE2016_GATA15_2613_Arabidopsisthaliana
OS07G48500	7	29008967	29008973	Family-BBRBPC_T09002_Plants_BPC1_3754_Arabidopsisthaliana
OS07G48500	7	29008960	29008967	Family-Dof_M07621_02_LOC_Os03g47970_4208_Oryzasativa
OS07G48500	7	29008922	29008929	Family-Dof_M07621_02_LOC_Os03g47970_4208_Oryzasativa
OS07G48500	7	29008960	29008969	Family-GATA_M07611_02_LOC_Os01g74540_4218_Oryzasativa
OS07G48500	7	29008960	29008967	Family-GATA_M07621_02_LOC_Os02g05510_4219_Oryzasativa
OS07G48500	7	29008922	29008929	Family-GATA_M07621_02_LOC_Os02g05510_4219_Oryzasativa
OS07G48500	7	29008960	29008969	Family-GATA_M07611_02_LOC_Os02g12790_4220_Oryzasativa
OS07G48500	7	29008960	29008967	Family-GATA_M07621_02_LOC_Os03g52450_4224_Oryzasativa
OS07G48500	7	29008922	29008929	Family-GATA_M07621_02_LOC_Os03g52450_4224_Oryzasativa
OS07G48500	7	29008960	29008969	Family-GATA_M07611_02_LOC_Os03g61570_4225_Oryzasativa
OS07G48500	7	29008960	29008969	Family-GATA_M07611_02_LOC_Os05g06340_4227_Oryzasativa
OS07G48500	7	29008960	29008969	Family-GATA_M07611_02_LOC_Os05g50270_4229_Oryzasativa
OS07G48500	7	29008960	29008969	Family-GATA_M07611_02_LOC_Os06g37450_4230_Oryzasativa
OS07G48500	7	29008960	29008969	Family-GATA_M0761_1.02_AC194965.4_FG004_4767_Zeamays
OS07G48500	7	29008960	29008969	Family-GATA_M0761_1.02_GRMZM2G031983_4769_Zeamays
OS07G48500	7	29008960	29008969	Family-GATA_M0761_1.02_GRMZM2G039586_4770_Zeamays
OS07G48500	7	29008960	29008967	Family-GATA_M0762_1.02_GRMZM2G065896_4774_Zeamays
OS07G48500	7	29008922	29008929	Family-GATA_M0762_1.02_GRMZM2G065896_4774_Zeamays
OS07G48500	7	29008960	29008969	Family-GATA_M0761_1.02_GRMZM2G114775_4780_Zeamays
OS07G48500	7	29008960	29008969	Family-GATA_M0761_1.02_GRMZM2G138967_4782_Zeamays
OS07G48500	7	29008960	29008969	Family-GATA_M0761_1.02_GRMZM2G325850_4785_Zeamays
OS07G48500	7	29008960	29008969	Family-GATA_M0761_1.02_GRMZM2G397616_4787_Zeamays
OS07G48500	7	29008960	29008969	Family-C2C2-GATA_MA1016.1_JASPAR-CORE2016_GATA15_2613_Arabidopsisthaliana
OS07G48500	7	29008967	29008973	Family-BBRBPC_T09002_Plants_BPC1_3754_Arabidopsisthaliana
OS07G48500	7	29008960	29008967	Family-Dof_M07621_02_LOC_Os03g47970_4208_Oryzasativa
OS07G48500	7	29008922	29008929	Family-Dof_M07621_02_LOC_Os03g47970_4208_Oryzasativa
OS07G48500	7	29008960	29008969	Family-GATA_M07611_02_LOC_Os01g74540_4218_Oryzasativa
OS07G48500	7	29008960	29008967	Family-GATA_M07621_02_LOC_Os02g05510_4219_Oryzasativa
OS07G48500	7	29008922	29008929	Family-GATA_M07621_02_LOC_Os02g05510_4219_Oryzasativa
OS07G48500	7	29008960	29008969	Family-GATA_M07611_02_LOC_Os02g12790_4220_Oryzasativa
OS07G48500	7	29008960	29008967	Family-GATA_M07621_02_LOC_Os03g52450_4224_Oryzasativa
OS07G48500	7	29008922	29008929	Family-GATA_M07621_02_LOC_Os03g52450_4224_Oryzasativa
OS07G48500	7	29008960	29008969	Family-GATA_M07611_02_LOC_Os03g61570_4225_Oryzasativa
OS07G48500	7	29008960	29008969	Family-GATA_M07611_02_LOC_Os05g06340_4227_Oryzasativa
OS07G48500	7	29008960	29008969	Family-GATA_M07611_02_LOC_Os05g50270_4229_Oryzasativa
OS07G48500	7	29008960	29008969	Family-GATA_M07611_02_LOC_Os06g37450_4230_Oryzasativa
OS07G48500	7	29008960	29008969	Family-GATA_M0761_1.02_AC194965.4_FG004_4767_Zeamays
OS07G48500	7	29008960	29008969	Family-GATA_M0761_1.02_GRMZM2G031983_4769_Zeamays
OS07G48500	7	29008960	29008969	Family-GATA_M0761_1.02_GRMZM2G039586_4770_Zeamays
OS07G48500	7	29008960	29008967	Family-GATA_M0762_1.02_GRMZM2G065896_4774_Zeamays
OS07G48500	7	29008922	29008929	Family-GATA_M0762_1.02_GRMZM2G065896_4774_Zeamays
OS07G48500	7	29008960	29008969	Family-GATA_M0761_1.02_GRMZM2G114775_4780_Zeamays
OS07G48500	7	29008960	29008969	Family-GATA_M0761_1.02_GRMZM2G138967_4782_Zeamays
OS07G48500	7	29008960	29008969	Family-GATA_M0761_1.02_GRMZM2G325850_4785_Zeamays
OS07G48500	7	29008960	29008969	Family-GATA_M0761_1.02_GRMZM2G397616_4787_Zeamays

## Sheet: coordinates_CNSFilter
Gene	Chromosome	Start	End	Motif name
OS01G01450	1	225434	225440	Family-HSF_T07209_Plants_AT2G41690_3745_Arabidopsisthaliana
OS01G01450	1	225192	225198	Family-HSF_T07209_Plants_AT2G41690_3745_Arabidopsisthaliana
OS01G01450	1	225435	225440	T10739_Plants_MRP1_4006_Zeamays
OS01G01450	1	225434	225440	PLACE1999_PRECONSCRHSP70A_461_Arabidopsisthaliana
OS03G21040	3	11959603	11959617	Family-C2C2-GATA_T07358_Plants_AT3G20750_3653_Arabidopsisthaliana
OS03G21040	3	11959820	11959826	PLACE1999_GT1GMSCAM4_802_Arabidopsisthaliana
OS03G21040	3	11959877	11959883	PLACE1999_EBOXBNNAPA_220_Arabidopsisthaliana
OS03G21040	3	11959829	11959838	Family-bZIP_M02621_02_LOC_Os03g03550_4159_Oryzasativa
OS03G21040	3	11960145	11960153	Family-bZIP_M02621_02_LOC_Os03g03550_4159_Oryzasativa
OS03G21040	3	11959922	11959932	Family-bZIP_M02621_02_LOC_Os03g03550_4159_Oryzasativa
OS03G21040	3	11959552	11959562	Family-bZIP_M02621_02_LOC_Os03g03550_4159_Oryzasativa
OS03G21040	3	11959603	11959615	Family-bZIP_M02621_02_LOC_Os03g03550_4159_Oryzasativa
OS03G21040	3	11960179	11960189	Family-bZIP_M02621_02_LOC_Os03g03550_4159_Oryzasativa
OS03G21040	3	11959829	11959838	Family-bZIP_M02621_02_LOC_Os03g21800_4161_Oryzasativa
OS03G21040	3	11960145	11960153	Family-bZIP_M02621_02_LOC_Os03g21800_4161_Oryzasativa
OS03G21040	3	11959922	11959932	Family-bZIP_M02621_02_LOC_Os03g21800_4161_Oryzasativa
OS03G21040	3	11959552	11959562	Family-bZIP_M02621_02_LOC_Os03g21800_4161_Oryzasativa
OS03G21040	3	11959603	11959615	Family-bZIP_M02621_02_LOC_Os03g21800_4161_Oryzasativa
OS03G21040	3	11960179	11960189	Family-bZIP_M02621_02_LOC_Os03g21800_4161_Oryzasativa
OS03G21040	3	11959829	11959838	Family-bZIP_M0262_1.02_GRMZM2G037910_4689_Zeamays
OS03G21040	3	11960145	11960153	Family-bZIP_M0262_1.02_GRMZM2G037910_4689_Zeamays
OS03G21040	3	11959922	11959932	Family-bZIP_M0262_1.02_GRMZM2G037910_4689_Zeamays
OS03G21040	3	11959552	11959562	Family-bZIP_M0262_1.02_GRMZM2G037910_4689_Zeamays
OS03G21040	3	11959603	11959615	Family-bZIP_M0262_1.02_GRMZM2G037910_4689_Zeamays
OS03G21040	3	11960179	11960189	Family-bZIP_M0262_1.02_GRMZM2G037910_4689_Zeamays
OS03G21040	3	11959829	11959838	Family-bZIP_M0262_1.02_GRMZM2G043600_4690_Zeamays
OS03G21040	3	11960145	11960153	Family-bZIP_M0262_1.02_GRMZM2G043600_4690_Zeamays
OS03G21040	3	11959922	11959932	Family-bZIP_M0262_1.02_GRMZM2G043600_4690_Zeamays
OS03G21040	3	11959552	11959562	Family-bZIP_M0262_1.02_GRMZM2G043600_4690_Zeamays
OS03G21040	3	11959603	11959615	Family-bZIP_M0262_1.02_GRMZM2G043600_4690_Zeamays
OS03G21040	3	11960179	11960189	Family-bZIP_M0262_1.02_GRMZM2G043600_4690_Zeamays
OS03G21040	3	11959829	11959838	Family-bZIP_M0262_1.02_GRMZM2G062391_4695_Zeamays
OS03G21040	3	11960145	11960153	Family-bZIP_M0262_1.02_GRMZM2G062391_4695_Zeamays
OS03G21040	3	11959922	11959932	Family-bZIP_M0262_1.02_GRMZM2G062391_4695_Zeamays
OS03G21040	3	11959552	11959562	Family-bZIP_M0262_1.02_GRMZM2G062391_4695_Zeamays
OS03G21040	3	11959603	11959615	Family-bZIP_M0262_1.02_GRMZM2G062391_4695_Zeamays
OS03G21040	3	11960179	11960189	Family-bZIP_M0262_1.02_GRMZM2G062391_4695_Zeamays
OS03G21040	3	11959829	11959838	Family-bZIP_M0262_1.02_GRMZM2G079365_4696_Zeamays
OS03G21040	3	11960145	11960153	Family-bZIP_M0262_1.02_GRMZM2G079365_4696_Zeamays
OS03G21040	3	11959922	11959932	Family-bZIP_M0262_1.02_GRMZM2G079365_4696_Zeamays
OS03G21040	3	11959552	11959562	Family-bZIP_M0262_1.02_GRMZM2G079365_4696_Zeamays
OS03G21040	3	11959603	11959615	Family-bZIP_M0262_1.02_GRMZM2G079365_4696_Zeamays
OS03G21040	3	11960179	11960189	Family-bZIP_M0262_1.02_GRMZM2G079365_4696_Zeamays
OS03G21040	3	11959829	11959838	Family-bZIP_M0262_1.02_GRMZM2G112483_4699_Zeamays
OS03G21040	3	11960145	11960153	Family-bZIP_M0262_1.02_GRMZM2G112483_4699_Zeamays
OS03G21040	3	11959922	11959932	Family-bZIP_M0262_1.02_GRMZM2G112483_4699_Zeamays
OS03G21040	3	11959552	11959562	Family-bZIP_M0262_1.02_GRMZM2G112483_4699_Zeamays
OS03G21040	3	11959603	11959615	Family-bZIP_M0262_1.02_GRMZM2G112483_4699_Zeamays
OS03G21040	3	11960179	11960189	Family-bZIP_M0262_1.02_GRMZM2G112483_4699_Zeamays
OS03G21040	3	11959829	11959838	Family-bZIP_M0262_1.02_GRMZM2G118393_4700_Zeamays
OS03G21040	3	11960145	11960153	Family-bZIP_M0262_1.02_GRMZM2G118393_4700_Zeamays
OS03G21040	3	11959922	11959932	Family-bZIP_M0262_1.02_GRMZM2G118393_4700_Zeamays
OS03G21040	3	11959552	11959562	Family-bZIP_M0262_1.02_GRMZM2G118393_4700_Zeamays
OS03G21040	3	11959603	11959615	Family-bZIP_M0262_1.02_GRMZM2G118393_4700_Zeamays
OS03G21040	3	11960179	11960189	Family-bZIP_M0262_1.02_GRMZM2G118393_4700_Zeamays
OS03G21040	3	11959829	11959838	Family-bZIP_M0262_1.02_GRMZM2G136266_4707_Zeamays
OS03G21040	3	11960145	11960153	Family-bZIP_M0262_1.02_GRMZM2G136266_4707_Zeamays
OS03G21040	3	11959922	11959932	Family-bZIP_M0262_1.02_GRMZM2G136266_4707_Zeamays
OS03G21040	3	11959552	11959562	Family-bZIP_M0262_1.02_GRMZM2G136266_4707_Zeamays
OS03G21040	3	11959603	11959615	Family-bZIP_M0262_1.02_GRMZM2G136266_4707_Zeamays
OS03G21040	3	11960179	11960189	Family-bZIP_M0262_1.02_GRMZM2G136266_4707_Zeamays
OS03G21040	3	11959829	11959838	Family-bZIP_M0262_1.02_GRMZM2G146020_4711_Zeamays
OS03G21040	3	11960145	11960153	Family-bZIP_M0262_1.02_GRMZM2G146020_4711_Zeamays
OS03G21040	3	11959922	11959932	Family-bZIP_M0262_1.02_GRMZM2G146020_4711_Zeamays
OS03G21040	3	11959552	11959562	Family-bZIP_M0262_1.02_GRMZM2G146020_4711_Zeamays
OS03G21040	3	11959603	11959615	Family-bZIP_M0262_1.02_GRMZM2G146020_4711_Zeamays
OS03G21040	3	11960179	11960189	Family-bZIP_M0262_1.02_GRMZM2G146020_4711_Zeamays
OS03G21040	3	11959829	11959838	Family-bZIP_M0262_1.02_GRMZM2G149040_4712_Zeamays
OS03G21040	3	11960145	11960153	Family-bZIP_M0262_1.02_GRMZM2G149040_4712_Zeamays
OS03G21040	3	11959922	11959932	Family-bZIP_M0262_1.02_GRMZM2G149040_4712_Zeamays
OS03G21040	3	11959552	11959562	Family-bZIP_M0262_1.02_GRMZM2G149040_4712_Zeamays
OS03G21040	3	11959603	11959615	Family-bZIP_M0262_1.02_GRMZM2G149040_4712_Zeamays
OS03G21040	3	11960179	11960189	Family-bZIP_M0262_1.02_GRMZM2G149040_4712_Zeamays
OS03G21040	3	11959829	11959838	Family-bZIP_M0262_1.02_GRMZM2G332294_4717_Zeamays
OS03G21040	3	11960145	11960153	Family-bZIP_M0262_1.02_GRMZM2G332294_4717_Zeamays
OS03G21040	3	11959922	11959932	Family-bZIP_M0262_1.02_GRMZM2G332294_4717_Zeamays
OS03G21040	3	11959552	11959562	Family-bZIP_M0262_1.02_GRMZM2G332294_4717_Zeamays
OS03G21040	3	11959603	11959615	Family-bZIP_M0262_1.02_GRMZM2G332294_4717_Zeamays
OS03G21040	3	11960179	11960189	Family-bZIP_M0262_1.02_GRMZM2G332294_4717_Zeamays
OS03G21040	3	11959829	11959838	Family-bZIP_M0262_1.02_GRMZM2G428184_4720_Zeamays
OS03G21040	3	11960145	11960153	Family-bZIP_M0262_1.02_GRMZM2G428184_4720_Zeamays
OS03G21040	3	11959922	11959932	Family-bZIP_M0262_1.02_GRMZM2G428184_4720_Zeamays
OS03G21040	3	11959552	11959562	Family-bZIP_M0262_1.02_GRMZM2G428184_4720_Zeamays
OS03G21040	3	11959603	11959615	Family-bZIP_M0262_1.02_GRMZM2G428184_4720_Zeamays
OS03G21040	3	11960179	11960189	Family-bZIP_M0262_1.02_GRMZM2G428184_4720_Zeamays
OS03G21040	3	11959829	11959838	Family-bZIP_M0262_1.02_GRMZM2G473274_4722_Zeamays
OS03G21040	3	11960145	11960153	Family-bZIP_M0262_1.02_GRMZM2G473274_4722_Zeamays
OS03G21040	3	11959922	11959932	Family-bZIP_M0262_1.02_GRMZM2G473274_4722_Zeamays
OS03G21040	3	11959552	11959562	Family-bZIP_M0262_1.02_GRMZM2G473274_4722_Zeamays
OS03G21040	3	11959603	11959615	Family-bZIP_M0262_1.02_GRMZM2G473274_4722_Zeamays
OS03G21040	3	11960179	11960189	Family-bZIP_M0262_1.02_GRMZM2G473274_4722_Zeamays
OS03G21040	3	11959551	11959563	Family-C2C2-Dof_MA0983.1_JASPAR-CORE2016_DOF5.6_2582_Arabidopsisthaliana
OS03G21040	3	11959551	11959563	Family-C2C2-Dof_MA1071.1_JASPAR-CORE2016_DOF5.3_2667_Arabidopsisthaliana
OS03G21040	3	11960197	11960203	Family-HSF_T17941_Plants_HSFB2A_3714_Arabidopsisthaliana
OS03G21040	3	11960107	11960119	Family-SBP_M15671_02_LOC_Os05g33810_4382_Oryzasativa
OS03G21040	3	11960107	11960119	Family-SBP_M1567_1.02_GRMZM2G109354_4967_Zeamays
OS03G21040	3	11960050	11960059	Family-CAMTA_MA0969.1_JASPAR-CORE2016_CMTA2_2568_Arabidopsisthaliana
OS03G21040	3	11959741	11959750	Family-CAMTA_MA0969.1_JASPAR-CORE2016_CMTA2_2568_Arabidopsisthaliana
OS03G21040	3	11960161	11960171	Family-CAMTA_MA0969.1_JASPAR-CORE2016_CMTA2_2568_Arabidopsisthaliana
OS03G21040	3	11960161	11960171	Family-CG-1_M05821_02_LOC_Os03g09100_4203_Oryzasativa
OS03G21040	3	11960161	11960171	Family-CG-1_M05821_02_LOC_Os07g43030_4204_Oryzasativa
OS03G21040	3	11960161	11960171	Family-CG-1_M05821_02_LOC_Os10g22950_4205_Oryzasativa
OS03G21040	3	11960161	11960171	Family-CG-1_M0582_1.02_GRMZM2G341747_4747_Zeamays
OS03G21040	3	11959720	11959728	Family-Dof_M07621_02_LOC_Os03g47970_4208_Oryzasativa
OS03G21040	3	11959924	11959931	Family-Dof_M07621_02_LOC_Os03g47970_4208_Oryzasativa
OS03G21040	3	11959767	11959779	Family-Dof_M07621_02_LOC_Os03g47970_4208_Oryzasativa
OS03G21040	3	11959720	11959728	Family-GATA_M07621_02_LOC_Os02g05510_4219_Oryzasativa
OS03G21040	3	11959924	11959931	Family-GATA_M07621_02_LOC_Os02g05510_4219_Oryzasativa
OS03G21040	3	11959767	11959779	Family-GATA_M07621_02_LOC_Os02g05510_4219_Oryzasativa
OS03G21040	3	11959720	11959728	Family-GATA_M07621_02_LOC_Os03g52450_4224_Oryzasativa
OS03G21040	3	11959924	11959931	Family-GATA_M07621_02_LOC_Os03g52450_4224_Oryzasativa
OS03G21040	3	11959767	11959779	Family-GATA_M07621_02_LOC_Os03g52450_4224_Oryzasativa
OS03G21040	3	11959720	11959728	Family-GATA_M0762_1.02_GRMZM2G065896_4774_Zeamays
OS03G21040	3	11959924	11959931	Family-GATA_M0762_1.02_GRMZM2G065896_4774_Zeamays
OS03G21040	3	11959767	11959779	Family-GATA_M0762_1.02_GRMZM2G065896_4774_Zeamays
OS03G21040	3	11960197	11960205	Family-C2C2-Dof_MA0984.1_JASPAR-CORE2016_DOF5.7_2583_Arabidopsisthaliana
OS03G21040	3	11960176	11960184	Family-C2C2-Dof_MA0984.1_JASPAR-CORE2016_DOF5.7_2583_Arabidopsisthaliana
OS03G21040	3	11959710	11959722	MA0120.1_JASPAR-CORE2016_id1_1729_Zeamays
OS07G48460	7	28991695	28991703	Family-HMGA_factors_MA0932.1_JASPAR-CORE2016_AHL12_2531_Arabidopsisthaliana
OS07G48460	7	28990889	28990896	Family-AP2-EREBP_T07336_Plants_AT3G16280_3795_Arabidopsisthaliana
OS07G48460	7	28991643	28991649	PLACE1999_MYCATERD1_163_Arabidopsisthaliana
OS07G48460	7	28991670	28991676	PLACE1999_MYCATERD1_163_Arabidopsisthaliana
OS07G48460	7	28990914	28990922	PLACE1999_MYCATERD1_163_Arabidopsisthaliana
OS07G48460	7	28991643	28991649	Family-bHLH_AGRIS2011_AtMYC2-BS-in-RD22_507_Arabidopsisthaliana
OS07G48460	7	28991670	28991676	Family-bHLH_AGRIS2011_AtMYC2-BS-in-RD22_507_Arabidopsisthaliana
OS07G48460	7	28990914	28990922	Family-bHLH_AGRIS2011_AtMYC2-BS-in-RD22_507_Arabidopsisthaliana
OS07G48460	7	28991617	28991630	Family-bZIP_MA0941.1_JASPAR-CORE2016_ABF2_2540_Arabidopsisthaliana
OS07G48460	7	28990903	28990916	Family-bZIP_MA0941.1_JASPAR-CORE2016_ABF2_2540_Arabidopsisthaliana
OS07G48460	7	28991668	28991683	Family-bHLH_MA0956.1_JASPAR-CORE2016_BEE2_2555_Arabidopsisthaliana
OS07G48460	7	28991170	28991175	Family-bHLH_MA0964.1_JASPAR-CORE2016_BIM1_2563_Arabidopsisthaliana
OS07G48460	7	28991666	28991678	Family-bZIP_MA0968.1_JASPAR-CORE2016_bZIP68_2567_Arabidopsisthaliana
OS07G48460	7	28990952	28990962	Family-bZIP_MA0968.1_JASPAR-CORE2016_bZIP68_2567_Arabidopsisthaliana
OS07G48460	7	28990863	28990872	Family-bHLH_MA1061.1_JASPAR-CORE2016_SPT_2657_Arabidopsisthaliana
OS07G48460	7	28990906	28990915	Family-bHLH_MA1061.1_JASPAR-CORE2016_SPT_2657_Arabidopsisthaliana
OS07G48460	7	28991458	28991466	Family-bHLH_T14421_Plants_AMS_3624_Arabidopsisthaliana
OS07G48460	7	28991204	28991214	Family-bHLH_T14421_Plants_AMS_3624_Arabidopsisthaliana
OS07G48460	7	28990891	28990901	Family-bHLH_T14421_Plants_AMS_3624_Arabidopsisthaliana
OS07G48460	7	28990952	28990962	Family-bZIP_T15670_Plants_GBF1_3645_Arabidopsisthaliana
OS07G48460	7	28990905	28990914	Family-bZIP_T15670_Plants_GBF1_3645_Arabidopsisthaliana
OS07G48460	7	28991496	28991503	Family-bZIP_T09330_Plants_ABI5_3699_Arabidopsisthaliana
OS07G48460	7	28990863	28990869	Family-bZIP_T09330_Plants_ABI5_3699_Arabidopsisthaliana
OS07G48460	7	28991527	28991542	Family-bZIP_T09330_Plants_ABI5_3699_Arabidopsisthaliana
OS07G48460	7	28990907	28990913	Family-bZIP_T09330_Plants_ABI5_3699_Arabidopsisthaliana
OS07G48460	7	28991641	28991651	Family-bHLH_T13900_Plants_PIF1_3776_Arabidopsisthaliana
OS07G48460	7	28991635	28991642	Family-bHLH_M01511_02_bhlh105_4105_Oryzasativa
OS07G48460	7	28990938	28990944	Family-bHLH_M01511_02_bhlh105_4105_Oryzasativa
OS07G48460	7	28991668	28991683	Family-bHLH_M01511_02_bhlh105_4105_Oryzasativa
OS07G48460	7	28990994	28991002	Family-bHLH_M01511_02_bhlh105_4105_Oryzasativa
OS07G48460	7	28991170	28991175	Family-bHLH_M01631_02_bhlh34_4112_Oryzasativa
OS07G48460	7	28991620	28991630	Family-bHLH_M01621_02_bhlh107_4114_Oryzasativa
OS07G48460	7	28991641	28991651	Family-bHLH_M01621_02_bhlh107_4114_Oryzasativa
OS07G48460	7	28990862	28990872	Family-bHLH_M01621_02_bhlh107_4114_Oryzasativa
OS07G48460	7	28990906	28990915	Family-bHLH_M01621_02_bhlh107_4114_Oryzasativa
OS07G48460	7	28991635	28991642	Family-bHLH_M01511_02_bhlh103_4116_Oryzasativa
OS07G48460	7	28990938	28990944	Family-bHLH_M01511_02_bhlh103_4116_Oryzasativa
OS07G48460	7	28991668	28991683	Family-bHLH_M01511_02_bhlh103_4116_Oryzasativa
OS07G48460	7	28990994	28991002	Family-bHLH_M01511_02_bhlh103_4116_Oryzasativa
OS07G48460	7	28991591	28991598	Family-bHLH_M01491_02_bhlh22_4117_Oryzasativa
OS07G48460	7	28991621	28991628	Family-bHLH_M01491_02_bhlh22_4117_Oryzasativa
OS07G48460	7	28991668	28991683	Family-bHLH_M01491_02_bhlh22_4117_Oryzasativa
OS07G48460	7	28991635	28991642	Family-bHLH_M01511_02_bhlh152_4119_Oryzasativa
OS07G48460	7	28990938	28990944	Family-bHLH_M01511_02_bhlh152_4119_Oryzasativa
OS07G48460	7	28991668	28991683	Family-bHLH_M01511_02_bhlh152_4119_Oryzasativa
OS07G48460	7	28990994	28991002	Family-bHLH_M01511_02_bhlh152_4119_Oryzasativa
OS07G48460	7	28991509	28991514	Family-bHLH_M01531_02_bhlh89_4121_Oryzasativa
OS07G48460	7	28991635	28991642	Family-bHLH_M01511_02_bhlh101_4124_Oryzasativa
OS07G48460	7	28990938	28990944	Family-bHLH_M01511_02_bhlh101_4124_Oryzasativa
OS07G48460	7	28991668	28991683	Family-bHLH_M01511_02_bhlh101_4124_Oryzasativa
OS07G48460	7	28990994	28991002	Family-bHLH_M01511_02_bhlh101_4124_Oryzasativa
OS07G48460	7	28991635	28991642	Family-bHLH_M01511_02_LOC_Os05g04740_4126_Oryzasativa
OS07G48460	7	28990938	28990944	Family-bHLH_M01511_02_LOC_Os05g04740_4126_Oryzasativa
OS07G48460	7	28991668	28991683	Family-bHLH_M01511_02_LOC_Os05g04740_4126_Oryzasativa
OS07G48460	7	28990994	28991002	Family-bHLH_M01511_02_LOC_Os05g04740_4126_Oryzasativa
OS07G48460	7	28991620	28991630	Family-bHLH_M01621_02_bhlh108_4128_Oryzasativa
OS07G48460	7	28991641	28991651	Family-bHLH_M01621_02_bhlh108_4128_Oryzasativa
OS07G48460	7	28990862	28990872	Family-bHLH_M01621_02_bhlh108_4128_Oryzasativa
OS07G48460	7	28990906	28990915	Family-bHLH_M01621_02_bhlh108_4128_Oryzasativa
OS07G48460	7	28991635	28991642	Family-bHLH_M01511_02_bhlh104_4132_Oryzasativa
OS07G48460	7	28990938	28990944	Family-bHLH_M01511_02_bhlh104_4132_Oryzasativa
OS07G48460	7	28991668	28991683	Family-bHLH_M01511_02_bhlh104_4132_Oryzasativa
OS07G48460	7	28990994	28991002	Family-bHLH_M01511_02_bhlh104_4132_Oryzasativa
OS07G48460	7	28991509	28991514	Family-bHLH_M01531_02_bhlh94_4133_Oryzasativa
OS07G48460	7	28991589	28991599	Family-bHLH_M02511_02_bhlh31_4138_Oryzasativa
OS07G48460	7	28990938	28990945	Family-bHLH_M02511_02_bhlh31_4138_Oryzasativa
OS07G48460	7	28991170	28991175	Family-bHLH_M01631_02_bhlh32_4145_Oryzasativa
OS07G48460	7	28991591	28991598	Family-bHLH_M01491_02_bhlh9_4151_Oryzasativa
OS07G48460	7	28991621	28991628	Family-bHLH_M01491_02_bhlh9_4151_Oryzasativa
OS07G48460	7	28991668	28991683	Family-bHLH_M01491_02_bhlh9_4151_Oryzasativa
OS07G48460	7	28991635	28991642	Family-bHLH_M01511_02_bhlh102_4152_Oryzasativa
OS07G48460	7	28990938	28990944	Family-bHLH_M01511_02_bhlh102_4152_Oryzasativa
OS07G48460	7	28991668	28991683	Family-bHLH_M01511_02_bhlh102_4152_Oryzasativa
OS07G48460	7	28990994	28991002	Family-bHLH_M01511_02_bhlh102_4152_Oryzasativa
OS07G48460	7	28991252	28991265	Family-bZIP_M02631_02_LOC_Os05g34050_4163_Oryzasativa
OS07G48460	7	28991655	28991665	Family-bZIP_M02631_02_LOC_Os05g34050_4163_Oryzasativa
OS07G48460	7	28991459	28991466	Family-bZIP_M19481_02_LOC_Os07g10890_4170_Oryzasativa
OS07G48460	7	28991655	28991663	Family-bZIP_M19481_02_LOC_Os07g10890_4170_Oryzasativa
OS07G48460	7	28990907	28990915	Family-bZIP_M19481_02_LOC_Os07g10890_4170_Oryzasativa
OS07G48460	7	28991252	28991265	Family-bZIP_M02631_02_LOC_Os07g44950_4171_Oryzasativa
OS07G48460	7	28991655	28991665	Family-bZIP_M02631_02_LOC_Os07g44950_4171_Oryzasativa
OS07G48460	7	28990903	28990916	Family-bZIP_M02561_02_LOC_Os09g28310_4176_Oryzasativa
OS07G48460	7	28991250	28991260	Family-TCP_M16441_02_LOC_Os01g55750_4397_Oryzasativa
OS07G48460	7	28990901	28990911	Family-TCP_M16441_02_LOC_Os01g55750_4397_Oryzasativa
OS07G48460	7	28991730	28991739	Family-TCP_M16441_02_LOC_Os01g55750_4397_Oryzasativa
OS07G48460	7	28991250	28991260	Family-TCP_M16441_02_TB1_4400_Oryzasativa
OS07G48460	7	28990901	28990911	Family-TCP_M16441_02_TB1_4400_Oryzasativa
OS07G48460	7	28991730	28991739	Family-TCP_M16441_02_TB1_4400_Oryzasativa
OS07G48460	7	28991250	28991260	Family-TCP_M16441_02_LOC_Os05g43760_4404_Oryzasativa
OS07G48460	7	28990901	28990911	Family-TCP_M16441_02_LOC_Os05g43760_4404_Oryzasativa
OS07G48460	7	28991730	28991739	Family-TCP_M16441_02_LOC_Os05g43760_4404_Oryzasativa
OS07G48460	7	28991250	28991260	Family-TCP_M16441_02_LOC_Os12g42190_4409_Oryzasativa
OS07G48460	7	28990901	28990911	Family-TCP_M16441_02_LOC_Os12g42190_4409_Oryzasativa
OS07G48460	7	28991730	28991739	Family-TCP_M16441_02_LOC_Os12g42190_4409_Oryzasativa
OS07G48460	7	28991620	28991630	Family-bHLH_M0162_1.02_AC177924.2_FG001_4612_Zeamays
OS07G48460	7	28991641	28991651	Family-bHLH_M0162_1.02_AC177924.2_FG001_4612_Zeamays
OS07G48460	7	28990862	28990872	Family-bHLH_M0162_1.02_AC177924.2_FG001_4612_Zeamays
OS07G48460	7	28990906	28990915	Family-bHLH_M0162_1.02_AC177924.2_FG001_4612_Zeamays
OS07G48460	7	28991591	28991598	Family-bHLH_M0149_1.02_GRMZM2G001930_4617_Zeamays
OS07G48460	7	28991621	28991628	Family-bHLH_M0149_1.02_GRMZM2G001930_4617_Zeamays
OS07G48460	7	28991668	28991683	Family-bHLH_M0149_1.02_GRMZM2G001930_4617_Zeamays
OS07G48460	7	28991509	28991514	Family-bHLH_M0153_1.02_GRMZM2G008898_4619_Zeamays
OS07G48460	7	28991170	28991175	Family-bHLH_M0163_1.02_GRMZM2G009478_4620_Zeamays
OS07G48460	7	28991591	28991598	Family-bHLH_M0149_1.02_GRMZM2G013688_4621_Zeamays
OS07G48460	7	28991621	28991628	Family-bHLH_M0149_1.02_GRMZM2G013688_4621_Zeamays
OS07G48460	7	28991668	28991683	Family-bHLH_M0149_1.02_GRMZM2G013688_4621_Zeamays
OS07G48460	7	28991635	28991642	Family-bHLH_M0151_1.02_GRMZM2G016756_4622_Zeamays
OS07G48460	7	28990938	28990944	Family-bHLH_M0151_1.02_GRMZM2G016756_4622_Zeamays
OS07G48460	7	28991668	28991683	Family-bHLH_M0151_1.02_GRMZM2G016756_4622_Zeamays
OS07G48460	7	28990994	28991002	Family-bHLH_M0151_1.02_GRMZM2G016756_4622_Zeamays
OS07G48460	7	28991620	28991630	Family-bHLH_M0162_1.02_GRMZM2G017349_4623_Zeamays
OS07G48460	7	28991641	28991651	Family-bHLH_M0162_1.02_GRMZM2G017349_4623_Zeamays
OS07G48460	7	28990862	28990872	Family-bHLH_M0162_1.02_GRMZM2G017349_4623_Zeamays
OS07G48460	7	28990906	28990915	Family-bHLH_M0162_1.02_GRMZM2G017349_4623_Zeamays
OS07G48460	7	28991620	28991630	Family-bHLH_M0162_1.02_GRMZM2G030744_4627_Zeamays
OS07G48460	7	28991641	28991651	Family-bHLH_M0162_1.02_GRMZM2G030744_4627_Zeamays
OS07G48460	7	28990862	28990872	Family-bHLH_M0162_1.02_GRMZM2G030744_4627_Zeamays
OS07G48460	7	28990906	28990915	Family-bHLH_M0162_1.02_GRMZM2G030744_4627_Zeamays
OS07G48460	7	28991635	28991642	Family-bHLH_M0151_1.02_GRMZM2G042920_4630_Zeamays
OS07G48460	7	28990938	28990944	Family-bHLH_M0151_1.02_GRMZM2G042920_4630_Zeamays
OS07G48460	7	28991668	28991683	Family-bHLH_M0151_1.02_GRMZM2G042920_4630_Zeamays
OS07G48460	7	28990994	28991002	Family-bHLH_M0151_1.02_GRMZM2G042920_4630_Zeamays
OS07G48460	7	28991591	28991598	Family-bHLH_M0149_1.02_GRMZM2G049229_4632_Zeamays
OS07G48460	7	28991621	28991628	Family-bHLH_M0149_1.02_GRMZM2G049229_4632_Zeamays
OS07G48460	7	28991668	28991683	Family-bHLH_M0149_1.02_GRMZM2G049229_4632_Zeamays
OS07G48460	7	28991635	28991642	Family-bHLH_M0151_1.02_GRMZM2G062541_4636_Zeamays
OS07G48460	7	28990938	28990944	Family-bHLH_M0151_1.02_GRMZM2G062541_4636_Zeamays
OS07G48460	7	28991668	28991683	Family-bHLH_M0151_1.02_GRMZM2G062541_4636_Zeamays
OS07G48460	7	28990994	28991002	Family-bHLH_M0151_1.02_GRMZM2G062541_4636_Zeamays
OS07G48460	7	28991635	28991642	Family-bHLH_M0151_1.02_GRMZM2G065374_4637_Zeamays
OS07G48460	7	28990938	28990944	Family-bHLH_M0151_1.02_GRMZM2G065374_4637_Zeamays
OS07G48460	7	28991668	28991683	Family-bHLH_M0151_1.02_GRMZM2G065374_4637_Zeamays
OS07G48460	7	28990994	28991002	Family-bHLH_M0151_1.02_GRMZM2G065374_4637_Zeamays
OS07G48460	7	28991509	28991514	Family-bHLH_M0153_1.02_GRMZM2G074438_4639_Zeamays
OS07G48460	7	28991635	28991642	Family-bHLH_M0151_1.02_GRMZM2G080054_4640_Zeamays
OS07G48460	7	28990938	28990944	Family-bHLH_M0151_1.02_GRMZM2G080054_4640_Zeamays
OS07G48460	7	28991668	28991683	Family-bHLH_M0151_1.02_GRMZM2G080054_4640_Zeamays
OS07G48460	7	28990994	28991002	Family-bHLH_M0151_1.02_GRMZM2G080054_4640_Zeamays
OS07G48460	7	28991635	28991642	Family-bHLH_M0151_1.02_GRMZM2G087622_4644_Zeamays
OS07G48460	7	28990938	28990944	Family-bHLH_M0151_1.02_GRMZM2G087622_4644_Zeamays
OS07G48460	7	28991668	28991683	Family-bHLH_M0151_1.02_GRMZM2G087622_4644_Zeamays
OS07G48460	7	28990994	28991002	Family-bHLH_M0151_1.02_GRMZM2G087622_4644_Zeamays
OS07G48460	7	28991170	28991175	Family-bHLH_M0163_1.02_GRMZM2G089501_4645_Zeamays
OS07G48460	7	28991635	28991642	Family-bHLH_M0151_1.02_GRMZM2G115960_4651_Zeamays
OS07G48460	7	28990938	28990944	Family-bHLH_M0151_1.02_GRMZM2G115960_4651_Zeamays
OS07G48460	7	28991668	28991683	Family-bHLH_M0151_1.02_GRMZM2G115960_4651_Zeamays
OS07G48460	7	28990994	28991002	Family-bHLH_M0151_1.02_GRMZM2G115960_4651_Zeamays
OS07G48460	7	28991509	28991514	Family-bHLH_M0153_1.02_GRMZM2G137358_4655_Zeamays
OS07G48460	7	28991635	28991642	Family-bHLH_M0151_1.02_GRMZM2G165042_4663_Zeamays
OS07G48460	7	28990938	28990944	Family-bHLH_M0151_1.02_GRMZM2G165042_4663_Zeamays
OS07G48460	7	28991668	28991683	Family-bHLH_M0151_1.02_GRMZM2G165042_4663_Zeamays
OS07G48460	7	28990994	28991002	Family-bHLH_M0151_1.02_GRMZM2G165042_4663_Zeamays
OS07G48460	7	28991170	28991175	Family-bHLH_M0163_1.02_GRMZM2G317450_4670_Zeamays
OS07G48460	7	28991509	28991514	Family-bHLH_M0153_1.02_GRMZM2G378653_4673_Zeamays
OS07G48460	7	28991591	28991598	Family-bHLH_M0149_1.02_GRMZM2G472671_4679_Zeamays
OS07G48460	7	28991621	28991628	Family-bHLH_M0149_1.02_GRMZM2G472671_4679_Zeamays
OS07G48460	7	28991668	28991683	Family-bHLH_M0149_1.02_GRMZM2G472671_4679_Zeamays
OS07G48460	7	28990903	28990916	Family-bZIP_M0256_1.02_GRMZM2G002075_4683_Zeamays
OS07G48460	7	28991252	28991265	Family-bZIP_M0263_1.02_GRMZM2G045236_4691_Zeamays
OS07G48460	7	28991655	28991665	Family-bZIP_M0263_1.02_GRMZM2G045236_4691_Zeamays
OS07G48460	7	28991252	28991265	Family-bZIP_M0263_1.02_GRMZM2G060109_4693_Zeamays
OS07G48460	7	28991655	28991665	Family-bZIP_M0263_1.02_GRMZM2G060109_4693_Zeamays
OS07G48460	7	28990903	28990916	Family-bZIP_M0256_1.02_GRMZM2G168079_4713_Zeamays
OS07G48460	7	28991459	28991466	Family-bZIP_M1948_1.02_GRMZM2G171370_4714_Zeamays
OS07G48460	7	28991655	28991663	Family-bZIP_M1948_1.02_GRMZM2G171370_4714_Zeamays
OS07G48460	7	28990907	28990915	Family-bZIP_M1948_1.02_GRMZM2G171370_4714_Zeamays
OS07G48460	7	28991250	28991260	Family-TCP_M1644_1.02_AC190734.2_FG003_4988_Zeamays
OS07G48460	7	28990901	28990911	Family-TCP_M1644_1.02_AC190734.2_FG003_4988_Zeamays
OS07G48460	7	28991730	28991739	Family-TCP_M1644_1.02_AC190734.2_FG003_4988_Zeamays
OS07G48460	7	28991250	28991260	Family-TCP_M1644_1.02_AC233950.1_FG002_4991_Zeamays
OS07G48460	7	28990901	28990911	Family-TCP_M1644_1.02_AC233950.1_FG002_4991_Zeamays
OS07G48460	7	28991730	28991739	Family-TCP_M1644_1.02_AC233950.1_FG002_4991_Zeamays
OS07G48460	7	28991250	28991260	Family-TCP_M1644_1.02_GRMZM2G035944_4995_Zeamays
OS07G48460	7	28990901	28990911	Family-TCP_M1644_1.02_GRMZM2G035944_4995_Zeamays
OS07G48460	7	28991730	28991739	Family-TCP_M1644_1.02_GRMZM2G035944_4995_Zeamays
OS07G48460	7	28991250	28991260	Family-TCP_M1644_1.02_GRMZM2G120151_5000_Zeamays
OS07G48460	7	28990901	28990911	Family-TCP_M1644_1.02_GRMZM2G120151_5000_Zeamays
OS07G48460	7	28991730	28991739	Family-TCP_M1644_1.02_GRMZM2G120151_5000_Zeamays
OS07G48460	7	28991250	28991260	Family-TCP_M1644_1.02_GRMZM2G166946_5001_Zeamays
OS07G48460	7	28990901	28990911	Family-TCP_M1644_1.02_GRMZM2G166946_5001_Zeamays
OS07G48460	7	28991730	28991739	Family-TCP_M1644_1.02_GRMZM2G166946_5001_Zeamays
OS07G48460	7	28991622	28991630	Family-NotAvailable_AGRIS2011_ABRE-like-binding-site-motif_277_Arabidopsisthaliana
OS07G48460	7	28991654	28991662	Family-NotAvailable_AGRIS2011_ABRE-like-binding-site-motif_277_Arabidopsisthaliana
OS07G48460	7	28990862	28990870	Family-NotAvailable_AGRIS2011_ABRE-like-binding-site-motif_277_Arabidopsisthaliana
OS07G48460	7	28991363	28991373	Family-NotAvailable_AGRIS2011_ABRE-like-binding-site-motif_277_Arabidopsisthaliana
OS07G48460	7	28991318	28991326	Family-NotAvailable_AGRIS2011_ABRE-like-binding-site-motif_277_Arabidopsisthaliana
OS07G48460	7	28990906	28990914	Family-NotAvailable_AGRIS2011_ABRE-like-binding-site-motif_277_Arabidopsisthaliana
OS07G48460	7	28991654	28991661	PLACE1999_BOXIIPCCHS_638_Arabidopsisthaliana
OS07G48460	7	28990906	28990913	PLACE1999_BOXIIPCCHS_638_Arabidopsisthaliana
OS07G48460	7	28991318	28991325	PLACE1999_BOXIIPCCHS_638_Arabidopsisthaliana
OS07G48460	7	28991363	28991370	PLACE1999_ACGTABREMOTIFA2OSEM_732_Arabidopsisthaliana
OS07G48460	7	28991654	28991661	PLACE1999_ACGTABREMOTIFA2OSEM_732_Arabidopsisthaliana
OS07G48460	7	28990906	28990913	PLACE1999_ACGTABREMOTIFA2OSEM_732_Arabidopsisthaliana
OS07G48460	7	28991318	28991326	Family-bZIP_AGRIS2011_ABRE-binding-site-motif_746_Arabidopsisthaliana
OS07G48460	7	28990861	28990871	Family-bZIP_T10638_Plants_HY5_3761_Arabidopsisthaliana
OS07G48460	7	28991653	28991663	Family-bZIP_T10638_Plants_HY5_3761_Arabidopsisthaliana
OS07G48460	7	28991317	28991327	Family-bZIP_T10638_Plants_HY5_3761_Arabidopsisthaliana
OS07G48460	7	28990905	28990915	Family-bZIP_T10638_Plants_HY5_3761_Arabidopsisthaliana
OS07G48460	7	28991655	28991663	T02786_Plants_RITA-1_3936_Oryzasativa
OS07G48460	7	28990863	28990870	T02786_Plants_RITA-1_3936_Oryzasativa
OS07G48460	7	28991642	28991649	T02786_Plants_RITA-1_3936_Oryzasativa
OS07G48460	7	28991621	28991629	T02786_Plants_RITA-1_3936_Oryzasativa
OS07G48460	7	28990907	28990915	T02786_Plants_RITA-1_3936_Oryzasativa
OS07G48460	7	28991621	28991629	Family-bZIP_M03281_02_LOC_Os02g49560_4158_Oryzasativa
OS07G48460	7	28991362	28991372	Family-bZIP_M03281_02_LOC_Os02g49560_4158_Oryzasativa
OS07G48460	7	28991655	28991663	Family-bZIP_M03281_02_LOC_Os02g49560_4158_Oryzasativa
OS07G48460	7	28990907	28990915	Family-bZIP_M03281_02_LOC_Os02g49560_4158_Oryzasativa
OS07G48460	7	28991458	28991466	PLACE1999_ABREA2HVA1_64_Arabidopsisthaliana
OS07G48460	7	28990948	28990956	PLACE1999_INRNTPSADB_133_Arabidopsisthaliana
OS07G48460	7	28991321	28991330	PLACE1999_UP1ATMSD_107_Arabidopsisthaliana
OS07G48460	7	28990998	28991002	PLACE1999_SITEIIATCYTC_701_Arabidopsisthaliana
OS07G48460	7	28991369	28991378	PLACE1999_SITEIIATCYTC_701_Arabidopsisthaliana
OS07G48460	7	28991324	28991330	PLACE1999_SITEIIATCYTC_701_Arabidopsisthaliana
OS07G48460	7	28991370	28991376	PLACE1999_SORLIP2AT_724_Arabidopsisthaliana
OS07G48460	7	28991316	28991331	PLACE1999_SORLIP2AT_724_Arabidopsisthaliana
OS07G48460	7	28990874	28990877	Family-HSF_T04397_Plants_HSF3_3635_Arabidopsisthaliana
OS07G48490	7	29003219	29003226	Family-MYB_AthaMAP2004_MYB46_1387_Arabidopsisthaliana
OS07G48490	7	29002857	29002864	Family-MYB_AthaMAP2004_MYB46_1387_Arabidopsisthaliana
OS07G48490	7	29002941	29002948	Family-MYB_AthaMAP2004_MYB46_1387_Arabidopsisthaliana
OS07G48490	7	29003257	29003264	Family-MYB_AthaMAP2004_MYB46_1387_Arabidopsisthaliana
OS07G48490	7	29002823	29002828	Family-MYB_AthaMAP2004_MYB46_1387_Arabidopsisthaliana
OS07G48490	7	29002620	29002631	Family-MYB_AthaMAP2004_MYB46_1387_Arabidopsisthaliana
OS07G48490	7	29002692	29002705	Family-MYB_AthaMAP2004_MYB46_1387_Arabidopsisthaliana
OS07G48490	7	29002790	29002794	Family-ABI3VP1_T04393_AthaMAP2004_ABI3_464_Arabidopsisthaliana
OS07G48490	7	29002652	29002659	Family-C2C2-Dof_MA0981.1_JASPAR-CORE2016_DOF1.8_2580_Arabidopsisthaliana
OS07G48490	7	29002558	29002564	Family-C2C2-Dof_MA0981.1_JASPAR-CORE2016_DOF1.8_2580_Arabidopsisthaliana
OS07G48490	7	29002351	29002361	Family-C2C2-Dof_MA0981.1_JASPAR-CORE2016_DOF1.8_2580_Arabidopsisthaliana
OS07G48490	7	29002676	29002681	Family-C2C2-Dof_MA0982.1_JASPAR-CORE2016_DOF2.4_2581_Arabidopsisthaliana
OS07G48490	7	29002743	29002752	Family-C2C2-Dof_MA0982.1_JASPAR-CORE2016_DOF2.4_2581_Arabidopsisthaliana
OS07G48490	7	29002558	29002562	Family-C2C2-Dof_MA0982.1_JASPAR-CORE2016_DOF2.4_2581_Arabidopsisthaliana
OS07G48490	7	29002652	29002657	Family-C2C2-Dof_MA0982.1_JASPAR-CORE2016_DOF2.4_2581_Arabidopsisthaliana
OS07G48490	7	29002352	29002359	Family-C2C2-Dof_MA0982.1_JASPAR-CORE2016_DOF2.4_2581_Arabidopsisthaliana
OS07G48490	7	29002558	29002562	Family-C2C2-Dof_MA0983.1_JASPAR-CORE2016_DOF5.6_2582_Arabidopsisthaliana
OS07G48490	7	29002652	29002657	Family-C2C2-Dof_MA0983.1_JASPAR-CORE2016_DOF5.6_2582_Arabidopsisthaliana
OS07G48490	7	29002351	29002359	Family-C2C2-Dof_MA0983.1_JASPAR-CORE2016_DOF5.6_2582_Arabidopsisthaliana
OS07G48490	7	29002726	29002733	Family-C2C2-Dof_MA1071.1_JASPAR-CORE2016_DOF5.3_2667_Arabidopsisthaliana
OS07G48490	7	29002575	29002579	Family-C2C2-Dof_MA1071.1_JASPAR-CORE2016_DOF5.3_2667_Arabidopsisthaliana
OS07G48490	7	29002652	29002656	Family-C2C2-Dof_MA1071.1_JASPAR-CORE2016_DOF5.3_2667_Arabidopsisthaliana
OS07G48490	7	29002351	29002358	Family-C2C2-Dof_MA1071.1_JASPAR-CORE2016_DOF5.3_2667_Arabidopsisthaliana
OS07G48490	7	29002742	29002752	Family-C2C2-Dof_MA0984.1_JASPAR-CORE2016_DOF5.7_2583_Arabidopsisthaliana
OS07G48490	7	29002700	29002705	Family-C2C2-Dof_MA0984.1_JASPAR-CORE2016_DOF5.7_2583_Arabidopsisthaliana
OS07G48490	7	29002352	29002361	Family-C2C2-Dof_MA0984.1_JASPAR-CORE2016_DOF5.7_2583_Arabidopsisthaliana
OS07G48490	7	29002652	29002658	Family-C2C2-Dof_MA0984.1_JASPAR-CORE2016_DOF5.7_2583_Arabidopsisthaliana
OS07G48490	7	29002558	29002564	Family-C2C2-Dof_MA0984.1_JASPAR-CORE2016_DOF5.7_2583_Arabidopsisthaliana
OS07G48490	7	29002840	29002850	T01059_Plants_MNB1a_4001_Zeamays
OS07G48490	7	29002350	29002361	T01059_Plants_MNB1a_4001_Zeamays
OS07G48490	7	29002652	29002659	T01059_Plants_MNB1a_4001_Zeamays
OS07G48490	7	29002432	29002437	PLACE1999_-300ELEMENT_16_Arabidopsisthaliana
OS07G48490	7	29002432	29002437	Family-AP2-EREBP_AGRIS2011_RAV1-A-binding-site-motif_642_Arabidopsisthaliana
OS07G48490	7	29002790	29002794	PLACE1999_RAV1AAT_643_Arabidopsisthaliana
OS07G48490	7	29002504	29002515	T21763_Plants_IDEF1_3942_Oryzasativa
OS07G48490	7	29002661	29002668	PLACE1999_RYREPEATLEGUMINBOX_22_Arabidopsisthaliana
OS07G48490	7	29002790	29002794	PLACE1999_RYREPEATGMGY2_583_Arabidopsisthaliana
OS07G48490	7	29002790	29002794	PLACE1999_RYREPEATBNNAPA_744_Arabidopsisthaliana
OS07G48500	7	29007814	29007826	PLACE1999_GT1MOTIFPSRBCS_103_Arabidopsisthaliana
OS07G48500	7	29007536	29007544	PLACE1999_GT1GMSCAM4_802_Arabidopsisthaliana
OS07G48500	7	29007847	29007853	PLACE1999_GT1GMSCAM4_802_Arabidopsisthaliana
OS07G48500	7	29007952	29007959	PLACE1999_GT1GMSCAM4_802_Arabidopsisthaliana
OS07G48500	7	29007423	29007437	MA0120.1_JASPAR-CORE2016_id1_1729_Zeamays
OS07G48500	7	29007894	29007907	MA0120.1_JASPAR-CORE2016_id1_1729_Zeamays
OS07G48500	7	29007777	29007789	MA0120.1_JASPAR-CORE2016_id1_1729_Zeamays
OS07G48500	7	29007846	29007858	MA0120.1_JASPAR-CORE2016_id1_1729_Zeamays
OS07G48500	7	29007207	29007219	MA0120.1_JASPAR-CORE2016_id1_1729_Zeamays
OS07G48500	7	29007268	29007277	Family-C2C2-Dof_MA0984.1_JASPAR-CORE2016_DOF5.7_2583_Arabidopsisthaliana
OS07G48500	7	29007714	29007721	Family-WRKY_MA1086.1_JASPAR-CORE2016_WRKY43_2680_Arabidopsisthaliana
OS07G48500	7	29007845	29007855	Family-WRKY_MA1086.1_JASPAR-CORE2016_WRKY43_2680_Arabidopsisthaliana
OS07G48500	7	29007887	29007894	Family-C2C2-GATA_T07441_Plants_AT3G51080_3588_Arabidopsisthaliana
OS07G48500	7	29007846	29007858	Family-C2H2_ZF_M19401_02_LOC_Os01g14010_4183_Oryzasativa
OS07G48500	7	29007777	29007789	Family-C2H2_ZF_M19401_02_LOC_Os01g14010_4183_Oryzasativa
OS07G48500	7	29007894	29007907	Family-C2H2_ZF_M19401_02_LOC_Os01g14010_4183_Oryzasativa
OS07G48500	7	29007207	29007219	Family-C2H2_ZF_M19401_02_LOC_Os01g14010_4183_Oryzasativa
OS07G48500	7	29007846	29007858	Family-C2H2_ZF_M19401_02_LOC_Os02g31890_4186_Oryzasativa
OS07G48500	7	29007777	29007789	Family-C2H2_ZF_M19401_02_LOC_Os02g31890_4186_Oryzasativa
OS07G48500	7	29007894	29007907	Family-C2H2_ZF_M19401_02_LOC_Os02g31890_4186_Oryzasativa
OS07G48500	7	29007207	29007219	Family-C2H2_ZF_M19401_02_LOC_Os02g31890_4186_Oryzasativa
OS07G48500	7	29007846	29007858	Family-C2H2_ZF_M19401_02_LOC_Os02g45054_4187_Oryzasativa
OS07G48500	7	29007777	29007789	Family-C2H2_ZF_M19401_02_LOC_Os02g45054_4187_Oryzasativa
OS07G48500	7	29007894	29007907	Family-C2H2_ZF_M19401_02_LOC_Os02g45054_4187_Oryzasativa
OS07G48500	7	29007207	29007219	Family-C2H2_ZF_M19401_02_LOC_Os02g45054_4187_Oryzasativa
OS07G48500	7	29007846	29007858	Family-C2H2_ZF_M19401_02_LOC_Os03g10140_4188_Oryzasativa
OS07G48500	7	29007777	29007789	Family-C2H2_ZF_M19401_02_LOC_Os03g10140_4188_Oryzasativa
OS07G48500	7	29007894	29007907	Family-C2H2_ZF_M19401_02_LOC_Os03g10140_4188_Oryzasativa
OS07G48500	7	29007207	29007219	Family-C2H2_ZF_M19401_02_LOC_Os03g10140_4188_Oryzasativa
OS07G48500	7	29007846	29007858	Family-C2H2_ZF_M19401_02_LOC_Os04g47860_4195_Oryzasativa
OS07G48500	7	29007777	29007789	Family-C2H2_ZF_M19401_02_LOC_Os04g47860_4195_Oryzasativa
OS07G48500	7	29007894	29007907	Family-C2H2_ZF_M19401_02_LOC_Os04g47860_4195_Oryzasativa
OS07G48500	7	29007207	29007219	Family-C2H2_ZF_M19401_02_LOC_Os04g47860_4195_Oryzasativa
OS07G48500	7	29007846	29007858	Family-C2H2_ZF_M19401_02_LOC_Os07g39310_4198_Oryzasativa
OS07G48500	7	29007777	29007789	Family-C2H2_ZF_M19401_02_LOC_Os07g39310_4198_Oryzasativa
OS07G48500	7	29007894	29007907	Family-C2H2_ZF_M19401_02_LOC_Os07g39310_4198_Oryzasativa
OS07G48500	7	29007207	29007219	Family-C2H2_ZF_M19401_02_LOC_Os07g39310_4198_Oryzasativa
OS07G48500	7	29007846	29007858	Family-C2H2_ZF_M19401_02_LOC_Os08g44050_4199_Oryzasativa
OS07G48500	7	29007777	29007789	Family-C2H2_ZF_M19401_02_LOC_Os08g44050_4199_Oryzasativa
OS07G48500	7	29007894	29007907	Family-C2H2_ZF_M19401_02_LOC_Os08g44050_4199_Oryzasativa
OS07G48500	7	29007207	29007219	Family-C2H2_ZF_M19401_02_LOC_Os08g44050_4199_Oryzasativa
OS07G48500	7	29007846	29007858	Family-C2H2_ZF_M19401_02_LOC_Os09g38340_4200_Oryzasativa
OS07G48500	7	29007777	29007789	Family-C2H2_ZF_M19401_02_LOC_Os09g38340_4200_Oryzasativa
OS07G48500	7	29007894	29007907	Family-C2H2_ZF_M19401_02_LOC_Os09g38340_4200_Oryzasativa
OS07G48500	7	29007207	29007219	Family-C2H2_ZF_M19401_02_LOC_Os09g38340_4200_Oryzasativa
OS07G48500	7	29007846	29007858	Family-C2H2_ZF_M19401_02_LOC_Os10g28330_4201_Oryzasativa
OS07G48500	7	29007777	29007789	Family-C2H2_ZF_M19401_02_LOC_Os10g28330_4201_Oryzasativa
OS07G48500	7	29007894	29007907	Family-C2H2_ZF_M19401_02_LOC_Os10g28330_4201_Oryzasativa
OS07G48500	7	29007207	29007219	Family-C2H2_ZF_M19401_02_LOC_Os10g28330_4201_Oryzasativa
OS07G48500	7	29007424	29007434	Family-MADF_M12861_02_LOC_Os04g40930_4286_Oryzasativa
OS07G48500	7	29007910	29007920	Family-MADF_M12861_02_LOC_Os04g40930_4286_Oryzasativa
OS07G48500	7	29007786	29007798	Family-WRKY_M17021_02_LOC_Os01g09100_4413_Oryzasativa
OS07G48500	7	29007786	29007798	Family-WRKY_M17021_02_LOC_Os01g40260_4416_Oryzasativa
OS07G48500	7	29007786	29007798	Family-WRKY_M17021_02_LOC_Os01g51690_4422_Oryzasativa
OS07G48500	7	29007845	29007855	Family-WRKY_M16881_02_LOC_Os01g53260_4424_Oryzasativa
OS07G48500	7	29007714	29007721	Family-WRKY_M16881_02_LOC_Os01g53260_4424_Oryzasativa
OS07G48500	7	29007843	29007854	Family-WRKY_M16871_02_LOC_Os01g61080_4431_Oryzasativa
OS07G48500	7	29007794	29007808	Family-WRKY_M16871_02_LOC_Os01g61080_4431_Oryzasativa
OS07G48500	7	29007740	29007750	Family-WRKY_M16871_02_LOC_Os01g61080_4431_Oryzasativa
OS07G48500	7	29007472	29007481	Family-WRKY_M16901_02_LOC_Os02g16540_4434_Oryzasativa
OS07G48500	7	29007787	29007798	Family-WRKY_M16931_02_LOC_Os02g26430_4435_Oryzasativa
OS07G48500	7	29007845	29007855	Family-WRKY_M16931_02_LOC_Os02g26430_4435_Oryzasativa
OS07G48500	7	29007828	29007838	Family-WRKY_M17041_02_LOC_Os03g45450_4440_Oryzasativa
OS07G48500	7	29007741	29007750	Family-WRKY_M17041_02_LOC_Os03g45450_4440_Oryzasativa
OS07G48500	7	29007913	29007922	Family-WRKY_M17041_02_LOC_Os03g45450_4440_Oryzasativa
OS07G48500	7	29007843	29007855	Family-WRKY_M17041_02_LOC_Os03g45450_4440_Oryzasativa
OS07G48500	7	29007787	29007798	Family-WRKY_M17041_02_LOC_Os03g45450_4440_Oryzasativa
OS07G48500	7	29007843	29007854	Family-WRKY_M16871_02_LOC_Os03g55164_4442_Oryzasativa
OS07G48500	7	29007794	29007808	Family-WRKY_M16871_02_LOC_Os03g55164_4442_Oryzasativa
OS07G48500	7	29007740	29007750	Family-WRKY_M16871_02_LOC_Os03g55164_4442_Oryzasativa
OS07G48500	7	29007787	29007798	Family-WRKY_M16931_02_LOC_Os04g51560_4448_Oryzasativa
OS07G48500	7	29007845	29007855	Family-WRKY_M16931_02_LOC_Os04g51560_4448_Oryzasativa
OS07G48500	7	29007786	29007798	Family-WRKY_M17021_02_LOC_Os05g09020_4450_Oryzasativa
OS07G48500	7	29007843	29007854	Family-WRKY_M16871_02_LOC_Os05g27730_4454_Oryzasativa
OS07G48500	7	29007794	29007808	Family-WRKY_M16871_02_LOC_Os05g27730_4454_Oryzasativa
OS07G48500	7	29007740	29007750	Family-WRKY_M16871_02_LOC_Os05g27730_4454_Oryzasativa
OS07G48500	7	29007843	29007854	Family-WRKY_M16871_02_LOC_Os05g39720_4455_Oryzasativa
OS07G48500	7	29007794	29007808	Family-WRKY_M16871_02_LOC_Os05g39720_4455_Oryzasativa
OS07G48500	7	29007740	29007750	Family-WRKY_M16871_02_LOC_Os05g39720_4455_Oryzasativa
OS07G48500	7	29007786	29007798	Family-WRKY_M17021_02_LOC_Os05g46020_4459_Oryzasativa
OS07G48500	7	29007787	29007798	Family-WRKY_M16931_02_LOC_Os08g13840_4473_Oryzasativa
OS07G48500	7	29007845	29007855	Family-WRKY_M16931_02_LOC_Os08g13840_4473_Oryzasativa
OS07G48500	7	29007843	29007854	Family-WRKY_M16871_02_LOC_Os08g38990_4475_Oryzasativa
OS07G48500	7	29007794	29007808	Family-WRKY_M16871_02_LOC_Os08g38990_4475_Oryzasativa
OS07G48500	7	29007740	29007750	Family-WRKY_M16871_02_LOC_Os08g38990_4475_Oryzasativa
OS07G48500	7	29007828	29007838	Family-WRKY_M17041_02_LOC_Os12g01180_4491_Oryzasativa
OS07G48500	7	29007741	29007750	Family-WRKY_M17041_02_LOC_Os12g01180_4491_Oryzasativa
OS07G48500	7	29007913	29007922	Family-WRKY_M17041_02_LOC_Os12g01180_4491_Oryzasativa
OS07G48500	7	29007843	29007855	Family-WRKY_M17041_02_LOC_Os12g01180_4491_Oryzasativa
OS07G48500	7	29007787	29007798	Family-WRKY_M17041_02_LOC_Os12g01180_4491_Oryzasativa
OS07G48500	7	29007846	29007858	Family-C2H2_ZF_M1940_1.02_AC209206.3_FG008_4729_Zeamays
OS07G48500	7	29007777	29007789	Family-C2H2_ZF_M1940_1.02_AC209206.3_FG008_4729_Zeamays
OS07G48500	7	29007894	29007907	Family-C2H2_ZF_M1940_1.02_AC209206.3_FG008_4729_Zeamays
OS07G48500	7	29007207	29007219	Family-C2H2_ZF_M1940_1.02_AC209206.3_FG008_4729_Zeamays
OS07G48500	7	29007846	29007858	Family-C2H2_ZF_M1940_1.02_id1_4731_Zeamays
OS07G48500	7	29007777	29007789	Family-C2H2_ZF_M1940_1.02_id1_4731_Zeamays
OS07G48500	7	29007894	29007907	Family-C2H2_ZF_M1940_1.02_id1_4731_Zeamays
OS07G48500	7	29007207	29007219	Family-C2H2_ZF_M1940_1.02_id1_4731_Zeamays
OS07G48500	7	29007846	29007858	Family-C2H2_ZF_M1940_1.02_GRMZM2G022213_4732_Zeamays
OS07G48500	7	29007777	29007789	Family-C2H2_ZF_M1940_1.02_GRMZM2G022213_4732_Zeamays
OS07G48500	7	29007894	29007907	Family-C2H2_ZF_M1940_1.02_GRMZM2G022213_4732_Zeamays
OS07G48500	7	29007207	29007219	Family-C2H2_ZF_M1940_1.02_GRMZM2G022213_4732_Zeamays
OS07G48500	7	29007846	29007858	Family-C2H2_ZF_M1940_1.02_GRMZM2G058197_4733_Zeamays
OS07G48500	7	29007777	29007789	Family-C2H2_ZF_M1940_1.02_GRMZM2G058197_4733_Zeamays
OS07G48500	7	29007894	29007907	Family-C2H2_ZF_M1940_1.02_GRMZM2G058197_4733_Zeamays
OS07G48500	7	29007207	29007219	Family-C2H2_ZF_M1940_1.02_GRMZM2G058197_4733_Zeamays
OS07G48500	7	29007846	29007858	Family-C2H2_ZF_M1940_1.02_GRMZM2G129261_4737_Zeamays
OS07G48500	7	29007777	29007789	Family-C2H2_ZF_M1940_1.02_GRMZM2G129261_4737_Zeamays
OS07G48500	7	29007894	29007907	Family-C2H2_ZF_M1940_1.02_GRMZM2G129261_4737_Zeamays
OS07G48500	7	29007207	29007219	Family-C2H2_ZF_M1940_1.02_GRMZM2G129261_4737_Zeamays
OS07G48500	7	29007846	29007858	Family-C2H2_ZF_M1940_1.02_GRMZM2G143723_4739_Zeamays
OS07G48500	7	29007777	29007789	Family-C2H2_ZF_M1940_1.02_GRMZM2G143723_4739_Zeamays
OS07G48500	7	29007894	29007907	Family-C2H2_ZF_M1940_1.02_GRMZM2G143723_4739_Zeamays
OS07G48500	7	29007207	29007219	Family-C2H2_ZF_M1940_1.02_GRMZM2G143723_4739_Zeamays
OS07G48500	7	29007846	29007858	Family-C2H2_ZF_M1940_1.02_GRMZM2G151309_4740_Zeamays
OS07G48500	7	29007777	29007789	Family-C2H2_ZF_M1940_1.02_GRMZM2G151309_4740_Zeamays
OS07G48500	7	29007894	29007907	Family-C2H2_ZF_M1940_1.02_GRMZM2G151309_4740_Zeamays
OS07G48500	7	29007207	29007219	Family-C2H2_ZF_M1940_1.02_GRMZM2G151309_4740_Zeamays
OS07G48500	7	29007846	29007858	Family-C2H2_ZF_M1940_1.02_GRMZM2G171073_4741_Zeamays
OS07G48500	7	29007777	29007789	Family-C2H2_ZF_M1940_1.02_GRMZM2G171073_4741_Zeamays
OS07G48500	7	29007894	29007907	Family-C2H2_ZF_M1940_1.02_GRMZM2G171073_4741_Zeamays
OS07G48500	7	29007207	29007219	Family-C2H2_ZF_M1940_1.02_GRMZM2G171073_4741_Zeamays
OS07G48500	7	29007846	29007858	Family-C2H2_ZF_M1940_1.02_GRMZM2G179677_4742_Zeamays
OS07G48500	7	29007777	29007789	Family-C2H2_ZF_M1940_1.02_GRMZM2G179677_4742_Zeamays
OS07G48500	7	29007894	29007907	Family-C2H2_ZF_M1940_1.02_GRMZM2G179677_4742_Zeamays
OS07G48500	7	29007207	29007219	Family-C2H2_ZF_M1940_1.02_GRMZM2G179677_4742_Zeamays
OS07G48500	7	29007846	29007858	Family-C2H2_ZF_M1940_1.02_GRMZM2G320287_4744_Zeamays
OS07G48500	7	29007777	29007789	Family-C2H2_ZF_M1940_1.02_GRMZM2G320287_4744_Zeamays
OS07G48500	7	29007894	29007907	Family-C2H2_ZF_M1940_1.02_GRMZM2G320287_4744_Zeamays
OS07G48500	7	29007207	29007219	Family-C2H2_ZF_M1940_1.02_GRMZM2G320287_4744_Zeamays
OS07G48500	7	29007424	29007434	Family-MADF_M1286_1.02_GRMZM2G047370_4854_Zeamays
OS07G48500	7	29007910	29007920	Family-MADF_M1286_1.02_GRMZM2G047370_4854_Zeamays
OS07G48500	7	29007472	29007481	Family-WRKY_M1690_1.02_GRMZM2G006497_5016_Zeamays
OS07G48500	7	29007843	29007854	Family-WRKY_M1687_1.02_GRMZM2G008029_5017_Zeamays
OS07G48500	7	29007794	29007808	Family-WRKY_M1687_1.02_GRMZM2G008029_5017_Zeamays
OS07G48500	7	29007740	29007750	Family-WRKY_M1687_1.02_GRMZM2G008029_5017_Zeamays
OS07G48500	7	29007843	29007854	Family-WRKY_M1687_1.02_GRMZM2G012724_5018_Zeamays
OS07G48500	7	29007794	29007808	Family-WRKY_M1687_1.02_GRMZM2G012724_5018_Zeamays
OS07G48500	7	29007740	29007750	Family-WRKY_M1687_1.02_GRMZM2G012724_5018_Zeamays
OS07G48500	7	29007845	29007855	Family-WRKY_M1688_1.02_GRMZM2G015433_5020_Zeamays
OS07G48500	7	29007714	29007721	Family-WRKY_M1688_1.02_GRMZM2G015433_5020_Zeamays
OS07G48500	7	29007912	29007922	Family-WRKY_M1683_1.02_GRMZM2G023563_5022_Zeamays
OS07G48500	7	29007843	29007854	Family-WRKY_M1683_1.02_GRMZM2G023563_5022_Zeamays
OS07G48500	7	29007843	29007854	Family-WRKY_M1687_1.02_GRMZM2G027972_5026_Zeamays
OS07G48500	7	29007794	29007808	Family-WRKY_M1687_1.02_GRMZM2G027972_5026_Zeamays
OS07G48500	7	29007740	29007750	Family-WRKY_M1687_1.02_GRMZM2G027972_5026_Zeamays
OS07G48500	7	29007843	29007854	Family-WRKY_M1687_1.02_GRMZM2G036703_5031_Zeamays
OS07G48500	7	29007794	29007808	Family-WRKY_M1687_1.02_GRMZM2G036703_5031_Zeamays
OS07G48500	7	29007740	29007750	Family-WRKY_M1687_1.02_GRMZM2G036703_5031_Zeamays
OS07G48500	7	29007472	29007481	Family-WRKY_M1690_1.02_GRMZM2G038158_5032_Zeamays
OS07G48500	7	29007913	29007922	Family-WRKY_M1700_1.02_GRMZM2G048450_5034_Zeamays
OS07G48500	7	29007741	29007750	Family-WRKY_M1700_1.02_GRMZM2G048450_5034_Zeamays
OS07G48500	7	29007842	29007855	Family-WRKY_M1700_1.02_GRMZM2G048450_5034_Zeamays
OS07G48500	7	29007786	29007798	Family-WRKY_M1702_1.02_GRMZM2G057116_5038_Zeamays
OS07G48500	7	29007787	29007798	Family-WRKY_M1693_1.02_GRMZM2G071907_5047_Zeamays
OS07G48500	7	29007845	29007855	Family-WRKY_M1693_1.02_GRMZM2G071907_5047_Zeamays
OS07G48500	7	29007787	29007798	Family-WRKY_M1693_1.02_GRMZM2G090594_5051_Zeamays
OS07G48500	7	29007845	29007855	Family-WRKY_M1693_1.02_GRMZM2G090594_5051_Zeamays
OS07G48500	7	29007787	29007798	Family-WRKY_M1693_1.02_GRMZM2G091331_5052_Zeamays
OS07G48500	7	29007845	29007855	Family-WRKY_M1693_1.02_GRMZM2G091331_5052_Zeamays
OS07G48500	7	29007786	29007798	Family-WRKY_M1702_1.02_GRMZM2G101405_5054_Zeamays
OS07G48500	7	29007787	29007798	Family-WRKY_M1693_1.02_GRMZM2G102583_5055_Zeamays
OS07G48500	7	29007845	29007855	Family-WRKY_M1693_1.02_GRMZM2G102583_5055_Zeamays
OS07G48500	7	29007913	29007922	Family-WRKY_M1700_1.02_GRMZM2G105140_5056_Zeamays
OS07G48500	7	29007741	29007750	Family-WRKY_M1700_1.02_GRMZM2G105140_5056_Zeamays
OS07G48500	7	29007842	29007855	Family-WRKY_M1700_1.02_GRMZM2G105140_5056_Zeamays
OS07G48500	7	29007845	29007855	Family-WRKY_M1688_1.02_GRMZM2G111354_5057_Zeamays
OS07G48500	7	29007714	29007721	Family-WRKY_M1688_1.02_GRMZM2G111354_5057_Zeamays
OS07G48500	7	29007787	29007798	Family-WRKY_M1693_1.02_GRMZM2G130374_5064_Zeamays
OS07G48500	7	29007845	29007855	Family-WRKY_M1693_1.02_GRMZM2G130374_5064_Zeamays
OS07G48500	7	29007786	29007798	Family-WRKY_M1702_1.02_GRMZM2G137802_5066_Zeamays
OS07G48500	7	29007843	29007854	Family-WRKY_M1687_1.02_GRMZM2G148087_5072_Zeamays
OS07G48500	7	29007794	29007808	Family-WRKY_M1687_1.02_GRMZM2G148087_5072_Zeamays
OS07G48500	7	29007740	29007750	Family-WRKY_M1687_1.02_GRMZM2G148087_5072_Zeamays
OS07G48500	7	29007828	29007838	Family-WRKY_M1704_1.02_GRMZM2G149219_5074_Zeamays
OS07G48500	7	29007741	29007750	Family-WRKY_M1704_1.02_GRMZM2G149219_5074_Zeamays
OS07G48500	7	29007913	29007922	Family-WRKY_M1704_1.02_GRMZM2G149219_5074_Zeamays
OS07G48500	7	29007843	29007855	Family-WRKY_M1704_1.02_GRMZM2G149219_5074_Zeamays
OS07G48500	7	29007787	29007798	Family-WRKY_M1704_1.02_GRMZM2G149219_5074_Zeamays
OS07G48500	7	29007472	29007481	Family-WRKY_M1690_1.02_GRMZM2G156529_5079_Zeamays
OS07G48500	7	29007828	29007838	Family-WRKY_M1704_1.02_GRMZM2G161411_5081_Zeamays
OS07G48500	7	29007741	29007750	Family-WRKY_M1704_1.02_GRMZM2G161411_5081_Zeamays
OS07G48500	7	29007913	29007922	Family-WRKY_M1704_1.02_GRMZM2G161411_5081_Zeamays
OS07G48500	7	29007843	29007855	Family-WRKY_M1704_1.02_GRMZM2G161411_5081_Zeamays
OS07G48500	7	29007787	29007798	Family-WRKY_M1704_1.02_GRMZM2G161411_5081_Zeamays
OS07G48500	7	29007786	29007798	Family-WRKY_M1702_1.02_GRMZM2G163054_5082_Zeamays
OS07G48500	7	29007843	29007854	Family-WRKY_M1687_1.02_GRMZM2G169966_5087_Zeamays
OS07G48500	7	29007794	29007808	Family-WRKY_M1687_1.02_GRMZM2G169966_5087_Zeamays
OS07G48500	7	29007740	29007750	Family-WRKY_M1687_1.02_GRMZM2G169966_5087_Zeamays
OS07G48500	7	29007787	29007798	Family-WRKY_M1693_1.02_GRMZM2G173680_5089_Zeamays
OS07G48500	7	29007845	29007855	Family-WRKY_M1693_1.02_GRMZM2G173680_5089_Zeamays
OS07G48500	7	29007786	29007798	Family-WRKY_M1702_1.02_GRMZM2G445421_5105_Zeamays
OS07G48500	7	29007843	29007854	Family-WRKY_M1687_1.02_GRMZM2G449681_5107_Zeamays
OS07G48500	7	29007794	29007808	Family-WRKY_M1687_1.02_GRMZM2G449681_5107_Zeamays
OS07G48500	7	29007740	29007750	Family-WRKY_M1687_1.02_GRMZM2G449681_5107_Zeamays
OS07G48500	7	29007786	29007798	Family-WRKY_M1702_1.02_GRMZM2G475984_5110_Zeamays
OS07G48500	7	29007786	29007798	Family-WRKY_M1702_1.02_GRMZM2G516301_5111_Zeamays
OS07G48500	7	29007951	29007959	Family-WRKY_T09140_Plants_WRKY11_3617_Arabidopsisthaliana
OS07G48500	7	29007206	29007215	Family-WRKY_T09140_Plants_WRKY11_3617_Arabidopsisthaliana
OS07G48500	7	29007734	29007742	Family-WRKY_T09140_Plants_WRKY11_3617_Arabidopsisthaliana
OS07G48500	7	29007787	29007795	Family-WRKY_T09140_Plants_WRKY11_3617_Arabidopsisthaliana
OS07G48500	7	29007575	29007580	PLACE1999_WBOXNTERF3_211_Arabidopsisthaliana
OS07G48500	7	29007716	29007721	Family-WRKY_MA1078.1_JASPAR-CORE2016_WRKY2_2673_Arabidopsisthaliana
OS07G48500	7	29007574	29007582	Family-WRKY_MA1078.1_JASPAR-CORE2016_WRKY2_2673_Arabidopsisthaliana
OS07G48500	7	29007696	29007704	Family-WRKY_MA1081.1_JASPAR-CORE2016_WRKY25_2676_Arabidopsisthaliana
OS07G48500	7	29007574	29007582	Family-WRKY_MA1081.1_JASPAR-CORE2016_WRKY25_2676_Arabidopsisthaliana
OS07G48500	7	29007654	29007662	Family-WRKY_MA1081.1_JASPAR-CORE2016_WRKY25_2676_Arabidopsisthaliana
OS07G48500	7	29007940	29007948	Family-WRKY_MA1085.1_JASPAR-CORE2016_WRKY40_2679_Arabidopsisthaliana
OS07G48500	7	29007740	29007750	Family-WRKY_MA1088.1_JASPAR-CORE2016_WRKY48_2682_Arabidopsisthaliana
OS07G48500	7	29007794	29007808	Family-WRKY_MA1088.1_JASPAR-CORE2016_WRKY48_2682_Arabidopsisthaliana
OS07G48500	7	29007206	29007220	Family-WRKY_MA1088.1_JASPAR-CORE2016_WRKY48_2682_Arabidopsisthaliana
OS07G48500	7	29007213	29007221	Family-MybSANT_M13621_02_LOC_Os02g09480_4302_Oryzasativa
OS07G48500	7	29007577	29007587	Family-MybSANT_M13621_02_LOC_Os02g09480_4302_Oryzasativa
OS07G48500	7	29007213	29007221	Family-MybSANT_M13621_02_LOC_Os06g43090_4320_Oryzasativa
OS07G48500	7	29007577	29007587	Family-MybSANT_M13621_02_LOC_Os06g43090_4320_Oryzasativa
OS07G48500	7	29007210	29007219	Family-NACNAM_M14011_02_LOC_Os03g21060_4355_Oryzasativa
OS07G48500	7	29007940	29007948	Family-NACNAM_M14011_02_LOC_Os03g21060_4355_Oryzasativa
OS07G48500	7	29007733	29007739	Family-WRKY_M16911_02_LOC_Os01g09080_4412_Oryzasativa
OS07G48500	7	29007733	29007739	Family-WRKY_M16911_02_LOC_Os01g14440_4414_Oryzasativa
OS07G48500	7	29007733	29007739	Family-WRKY_M16911_02_LOC_Os01g18584_4415_Oryzasativa
OS07G48500	7	29007733	29007739	Family-WRKY_M16911_02_LOC_Os01g40430_4417_Oryzasativa
OS07G48500	7	29007714	29007721	Family-WRKY_M16781_02_LOC_Os01g43550_4418_Oryzasativa
OS07G48500	7	29007714	29007721	Family-WRKY_M16781_02_LOC_Os01g53040_4423_Oryzasativa
OS07G48500	7	29007714	29007721	Family-WRKY_M16781_02_LOC_Os01g54600_4425_Oryzasativa
OS07G48500	7	29007716	29007721	Family-WRKY_M16791_02_LOC_Os01g60490_4426_Oryzasativa
OS07G48500	7	29007716	29007721	Family-WRKY_M16791_02_LOC_Os01g60520_4427_Oryzasativa
OS07G48500	7	29007714	29007721	Family-WRKY_M16781_02_LOC_Os02g47060_4436_Oryzasativa
OS07G48500	7	29007733	29007739	Family-WRKY_M16911_02_LOC_Os02g53100_4437_Oryzasativa
OS07G48500	7	29007715	29007721	Family-WRKY_M16861_02_LOC_Os03g58420_4443_Oryzasativa
OS07G48500	7	29007714	29007721	Family-WRKY_M16781_02_LOC_Os03g63810_4444_Oryzasativa
OS07G48500	7	29007787	29007795	Family-WRKY_M17011_02_LOC_Os04g39570_4445_Oryzasativa
OS07G48500	7	29007740	29007750	Family-WRKY_M16991_02_LOC_Os04g46060_4446_Oryzasativa
OS07G48500	7	29007794	29007808	Family-WRKY_M16991_02_LOC_Os04g46060_4446_Oryzasativa
OS07G48500	7	29007940	29007949	Family-WRKY_M16991_02_LOC_Os04g46060_4446_Oryzasativa
OS07G48500	7	29007206	29007220	Family-WRKY_M16991_02_LOC_Os04g46060_4446_Oryzasativa
OS07G48500	7	29007714	29007721	Family-WRKY_M16781_02_LOC_Os04g50920_4447_Oryzasativa
OS07G48500	7	29007733	29007739	Family-WRKY_M16911_02_LOC_Os05g04640_4449_Oryzasativa
OS07G48500	7	29007716	29007721	Family-WRKY_M16791_02_LOC_Os05g14370_4451_Oryzasativa
OS07G48500	7	29007716	29007721	Family-WRKY_M16791_02_LOC_Os05g25770_4453_Oryzasativa
OS07G48500	7	29007716	29007721	Family-WRKY_M16791_02_LOC_Os05g40070_4457_Oryzasativa
OS07G48500	7	29007716	29007721	Family-WRKY_M16791_02_LOC_Os05g40080_4458_Oryzasativa
OS07G48500	7	29007733	29007739	Family-WRKY_M16911_02_LOC_Os05g49210_4461_Oryzasativa
OS07G48500	7	29007740	29007750	Family-WRKY_M16991_02_LOC_Os05g50610_4463_Oryzasativa
OS07G48500	7	29007794	29007808	Family-WRKY_M16991_02_LOC_Os05g50610_4463_Oryzasativa
OS07G48500	7	29007940	29007949	Family-WRKY_M16991_02_LOC_Os05g50610_4463_Oryzasativa
OS07G48500	7	29007206	29007220	Family-WRKY_M16991_02_LOC_Os05g50610_4463_Oryzasativa
OS07G48500	7	29007714	29007721	Family-WRKY_M16781_02_LOC_Os05g50700_4464_Oryzasativa
OS07G48500	7	29007733	29007739	Family-WRKY_M16911_02_LOC_Os06g05380_4465_Oryzasativa
OS07G48500	7	29007714	29007721	Family-WRKY_M16781_02_LOC_Os06g30860_4467_Oryzasativa
OS07G48500	7	29007787	29007795	Family-WRKY_M17011_02_LOC_Os07g40570_4471_Oryzasativa
OS07G48500	7	29007716	29007721	Family-WRKY_M16791_02_LOC_Os09g09630_4476_Oryzasativa
OS07G48500	7	29007740	29007750	Family-WRKY_M16991_02_LOC_Os09g30400_4480_Oryzasativa
OS07G48500	7	29007794	29007808	Family-WRKY_M16991_02_LOC_Os09g30400_4480_Oryzasativa
OS07G48500	7	29007940	29007949	Family-WRKY_M16991_02_LOC_Os09g30400_4480_Oryzasativa
OS07G48500	7	29007206	29007220	Family-WRKY_M16991_02_LOC_Os09g30400_4480_Oryzasativa
OS07G48500	7	29007716	29007721	Family-WRKY_M16791_02_LOC_Os10g18099_4481_Oryzasativa
OS07G48500	7	29007714	29007721	Family-WRKY_M16781_02_LOC_Os10g42850_4482_Oryzasativa
OS07G48500	7	29007716	29007721	Family-WRKY_M16791_02_LOC_Os11g02530_4486_Oryzasativa
OS07G48500	7	29007716	29007721	Family-WRKY_M16791_02_LOC_Os12g02450_4495_Oryzasativa
OS07G48500	7	29007213	29007221	Family-MybSANT_M1362_1.02_GRMZM2G055572_4876_Zeamays
OS07G48500	7	29007577	29007587	Family-MybSANT_M1362_1.02_GRMZM2G055572_4876_Zeamays
OS07G48500	7	29007213	29007221	Family-MybSANT_M1362_1.02_GRMZM2G078820_4885_Zeamays
OS07G48500	7	29007577	29007587	Family-MybSANT_M1362_1.02_GRMZM2G078820_4885_Zeamays
OS07G48500	7	29007213	29007221	Family-MybSANT_M1362_1.02_GRMZM2G145444_4901_Zeamays
OS07G48500	7	29007577	29007587	Family-MybSANT_M1362_1.02_GRMZM2G145444_4901_Zeamays
OS07G48500	7	29007210	29007219	Family-NACNAM_M1401_1.02_GRMZM2G042494_4928_Zeamays
OS07G48500	7	29007940	29007948	Family-NACNAM_M1401_1.02_GRMZM2G042494_4928_Zeamays
OS07G48500	7	29007733	29007739	Family-WRKY_M1691_1.02_AC193630.3_FG003_5008_Zeamays
OS07G48500	7	29007733	29007739	Family-WRKY_M1691_1.02_AC233880.1_FG010_5012_Zeamays
OS07G48500	7	29007716	29007721	Family-WRKY_M1679_1.02_GRMZM2G004060_5014_Zeamays
OS07G48500	7	29007716	29007721	Family-WRKY_M1679_1.02_GRMZM2G005207_5015_Zeamays
OS07G48500	7	29007714	29007721	Family-WRKY_M1678_1.02_GRMZM2G013391_5019_Zeamays
OS07G48500	7	29007714	29007721	Family-WRKY_M1678_1.02_GRMZM2G024505_5023_Zeamays
OS07G48500	7	29007714	29007721	Family-WRKY_M1678_1.02_GRMZM2G024898_5024_Zeamays
OS07G48500	7	29007716	29007721	Family-WRKY_M1679_1.02_GRMZM2G029282_5027_Zeamays
OS07G48500	7	29007787	29007795	Family-WRKY_M1701_1.02_GRMZM2G031963_5029_Zeamays
OS07G48500	7	29007714	29007721	Family-WRKY_M1678_1.02_GRMZM2G040298_5033_Zeamays
OS07G48500	7	29007733	29007739	Family-WRKY_M1691_1.02_GRMZM2G083350_5049_Zeamays
OS07G48500	7	29007714	29007721	Family-WRKY_M1678_1.02_GRMZM2G083717_5050_Zeamays
OS07G48500	7	29007716	29007721	Family-WRKY_M1679_1.02_GRMZM2G099593_5053_Zeamays
OS07G48500	7	29007740	29007750	Family-WRKY_M1699_1.02_GRMZM2G123387_5060_Zeamays
OS07G48500	7	29007794	29007808	Family-WRKY_M1699_1.02_GRMZM2G123387_5060_Zeamays
OS07G48500	7	29007940	29007949	Family-WRKY_M1699_1.02_GRMZM2G123387_5060_Zeamays
OS07G48500	7	29007206	29007220	Family-WRKY_M1699_1.02_GRMZM2G123387_5060_Zeamays
OS07G48500	7	29007714	29007721	Family-WRKY_M1678_1.02_GRMZM2G128402_5063_Zeamays
OS07G48500	7	29007787	29007795	Family-WRKY_M1701_1.02_GRMZM2G130854_5065_Zeamays
OS07G48500	7	29007714	29007721	Family-WRKY_M1678_1.02_GRMZM2G138683_5067_Zeamays
OS07G48500	7	29007714	29007721	Family-WRKY_M1678_1.02_GRMZM2G141299_5069_Zeamays
OS07G48500	7	29007715	29007721	Family-WRKY_M1686_1.02_GRMZM2G149683_5075_Zeamays
OS07G48500	7	29007740	29007750	Family-WRKY_M1699_1.02_GRMZM2G151407_5076_Zeamays
OS07G48500	7	29007794	29007808	Family-WRKY_M1699_1.02_GRMZM2G151407_5076_Zeamays
OS07G48500	7	29007940	29007949	Family-WRKY_M1699_1.02_GRMZM2G151407_5076_Zeamays
OS07G48500	7	29007206	29007220	Family-WRKY_M1699_1.02_GRMZM2G151407_5076_Zeamays
OS07G48500	7	29007716	29007721	Family-WRKY_M1679_1.02_GRMZM2G158328_5080_Zeamays
OS07G48500	7	29007787	29007795	Family-WRKY_M1701_1.02_GRMZM2G171428_5088_Zeamays
OS07G48500	7	29007733	29007739	Family-WRKY_M1691_1.02_GRMZM2G176489_5090_Zeamays
OS07G48500	7	29007733	29007739	Family-WRKY_M1691_1.02_GRMZM2G304573_5091_Zeamays
OS07G48500	7	29007733	29007739	Family-WRKY_M1691_1.02_GRMZM2G327349_5093_Zeamays
OS07G48500	7	29007733	29007739	Family-WRKY_M1691_1.02_GRMZM2G366795_5095_Zeamays
OS07G48500	7	29007733	29007739	Family-WRKY_M1691_1.02_GRMZM2G370143_5096_Zeamays
OS07G48500	7	29007716	29007721	Family-WRKY_M1679_1.02_GRMZM2G382350_5098_Zeamays
OS07G48500	7	29007714	29007721	Family-WRKY_M1678_1.02_GRMZM2G414315_5101_Zeamays
OS07G48500	7	29007787	29007795	Family-WRKY_M1701_1.02_GRMZM2G425430_5102_Zeamays
OS07G48500	7	29007733	29007739	Family-WRKY_M1691_1.02_GRMZM2G448605_5106_Zeamays
OS07G48500	7	29007716	29007721	Family-WRKY_M1679_1.02_GRMZM2G461648_5109_Zeamays
OS07G48500	7	29007573	29007583	Family-WRKY_T14234_Plants_WRKY18_3764_Arabidopsisthaliana
OS07G48500	7	29007654	29007661	PLACE1999_WBBOXPCWRKY1_393_Arabidopsisthaliana
OS07G48500	7	29007696	29007703	PLACE1999_WBBOXPCWRKY1_393_Arabidopsisthaliana
OS07G48500	7	29007575	29007590	PLACE1999_WBBOXPCWRKY1_393_Arabidopsisthaliana
OS07G48500	7	29007788	29007795	PLACE1999_WBBOXPCWRKY1_393_Arabidopsisthaliana
OS07G48500	7	29007268	29007273	Family-WRKY_MA1077.1_JASPAR-CORE2016_WRKY18_2672_Arabidopsisthaliana
OS07G48500	7	29007715	29007721	Family-WRKY_MA1077.1_JASPAR-CORE2016_WRKY18_2672_Arabidopsisthaliana
OS07G48500	7	29007256	29007266	Family-WRKY_MA1089.1_JASPAR-CORE2016_WRKY57_2683_Arabidopsisthaliana
OS07G48500	7	29007206	29007215	Family-WRKY_MA1089.1_JASPAR-CORE2016_WRKY57_2683_Arabidopsisthaliana
OS07G48500	7	29007694	29007705	Family-WRKY_MA1090.1_JASPAR-CORE2016_WRKY60_2684_Arabidopsisthaliana
OS07G48500	7	29007654	29007662	Family-WRKY_MA1091.1_JASPAR-CORE2016_WRKY62_2685_Arabidopsisthaliana
OS07G48500	7	29007574	29007582	Family-WRKY_MA1091.1_JASPAR-CORE2016_WRKY62_2685_Arabidopsisthaliana
OS07G48500	7	29007257	29007265	Family-WRKY_MA1092.1_JASPAR-CORE2016_WRKY63_2686_Arabidopsisthaliana
OS07G48500	7	29007256	29007266	Family-WRKY_M16801_02_LOC_Os01g08710_4411_Oryzasativa
OS07G48500	7	29007206	29007216	Family-WRKY_M16801_02_LOC_Os01g08710_4411_Oryzasativa
OS07G48500	7	29007278	29007286	Family-WRKY_M16951_02_LOC_Os01g60540_4428_Oryzasativa
OS07G48500	7	29007654	29007662	Family-WRKY_M16951_02_LOC_Os01g60540_4428_Oryzasativa
OS07G48500	7	29007574	29007582	Family-WRKY_M16951_02_LOC_Os01g60540_4428_Oryzasativa
OS07G48500	7	29007256	29007266	Family-WRKY_M16801_02_LOC_Os01g74140_4432_Oryzasativa
OS07G48500	7	29007206	29007216	Family-WRKY_M16801_02_LOC_Os01g74140_4432_Oryzasativa
OS07G48500	7	29007715	29007721	Family-WRKY_M16941_02_WRKY71_4433_Oryzasativa
OS07G48500	7	29007277	29007287	Family-WRKY_M16941_02_WRKY71_4433_Oryzasativa
OS07G48500	7	29007256	29007266	Family-WRKY_M16801_02_LOC_Os03g55080_4441_Oryzasativa
OS07G48500	7	29007206	29007216	Family-WRKY_M16801_02_LOC_Os03g55080_4441_Oryzasativa
OS07G48500	7	29007715	29007721	Family-WRKY_M16941_02_LOC_Os06g44010_4468_Oryzasativa
OS07G48500	7	29007277	29007287	Family-WRKY_M16941_02_LOC_Os06g44010_4468_Oryzasativa
OS07G48500	7	29007256	29007266	Family-WRKY_M16801_02_LOC_Os07g02060_4469_Oryzasativa
OS07G48500	7	29007206	29007216	Family-WRKY_M16801_02_LOC_Os07g02060_4469_Oryzasativa
OS07G48500	7	29007715	29007721	Family-WRKY_M16941_02_LOC_Os09g25060_4478_Oryzasativa
OS07G48500	7	29007277	29007287	Family-WRKY_M16941_02_LOC_Os09g25060_4478_Oryzasativa
OS07G48500	7	29007715	29007721	Family-WRKY_M16941_02_LOC_Os09g25070_4479_Oryzasativa
OS07G48500	7	29007277	29007287	Family-WRKY_M16941_02_LOC_Os09g25070_4479_Oryzasativa
OS07G48500	7	29007278	29007286	Family-WRKY_M16951_02_LOC_Os11g02480_4484_Oryzasativa
OS07G48500	7	29007654	29007662	Family-WRKY_M16951_02_LOC_Os11g02480_4484_Oryzasativa
OS07G48500	7	29007574	29007582	Family-WRKY_M16951_02_LOC_Os11g02480_4484_Oryzasativa
OS07G48500	7	29007278	29007286	Family-WRKY_M16961_02_LOC_Os11g29870_4488_Oryzasativa
OS07G48500	7	29007268	29007272	Family-WRKY_M16961_02_LOC_Os11g29870_4488_Oryzasativa
OS07G48500	7	29007278	29007286	Family-WRKY_M16951_02_LOC_Os12g02420_4493_Oryzasativa
OS07G48500	7	29007654	29007662	Family-WRKY_M16951_02_LOC_Os12g02420_4493_Oryzasativa
OS07G48500	7	29007574	29007582	Family-WRKY_M16951_02_LOC_Os12g02420_4493_Oryzasativa
OS07G48500	7	29007256	29007266	Family-WRKY_M1680_1.02_AC165171.2_FG002_5006_Zeamays
OS07G48500	7	29007206	29007216	Family-WRKY_M1680_1.02_AC165171.2_FG002_5006_Zeamays
OS07G48500	7	29007278	29007286	Family-WRKY_M1696_1.02_AC191689.4_FG004_5007_Zeamays
OS07G48500	7	29007268	29007272	Family-WRKY_M1696_1.02_AC191689.4_FG004_5007_Zeamays
OS07G48500	7	29007715	29007721	Family-WRKY_M1694_1.02_AC209050.3_FG003_5011_Zeamays
OS07G48500	7	29007277	29007287	Family-WRKY_M1694_1.02_AC209050.3_FG003_5011_Zeamays
OS07G48500	7	29007256	29007266	Family-WRKY_M1680_1.02_GRMZM2G018721_5021_Zeamays
OS07G48500	7	29007206	29007216	Family-WRKY_M1680_1.02_GRMZM2G018721_5021_Zeamays
OS07G48500	7	29007278	29007286	Family-WRKY_M1695_1.02_GRMZM2G034421_5030_Zeamays
OS07G48500	7	29007654	29007662	Family-WRKY_M1695_1.02_GRMZM2G034421_5030_Zeamays
OS07G48500	7	29007574	29007582	Family-WRKY_M1695_1.02_GRMZM2G034421_5030_Zeamays
OS07G48500	7	29007256	29007266	Family-WRKY_M1680_1.02_GRMZM2G052671_5035_Zeamays
OS07G48500	7	29007206	29007216	Family-WRKY_M1680_1.02_GRMZM2G052671_5035_Zeamays
OS07G48500	7	29007278	29007286	Family-WRKY_M1696_1.02_GRMZM2G054125_5036_Zeamays
OS07G48500	7	29007268	29007272	Family-WRKY_M1696_1.02_GRMZM2G054125_5036_Zeamays
OS07G48500	7	29007278	29007286	Family-WRKY_M1695_1.02_GRMZM2G063216_5042_Zeamays
OS07G48500	7	29007654	29007662	Family-WRKY_M1695_1.02_GRMZM2G063216_5042_Zeamays
OS07G48500	7	29007574	29007582	Family-WRKY_M1695_1.02_GRMZM2G063216_5042_Zeamays
OS07G48500	7	29007278	29007286	Family-WRKY_M1695_1.02_GRMZM2G065290_5044_Zeamays
OS07G48500	7	29007654	29007662	Family-WRKY_M1695_1.02_GRMZM2G065290_5044_Zeamays
OS07G48500	7	29007574	29007582	Family-WRKY_M1695_1.02_GRMZM2G065290_5044_Zeamays
OS07G48500	7	29007715	29007721	Family-WRKY_M1694_1.02_GRMZM2G111711_5058_Zeamays
OS07G48500	7	29007277	29007287	Family-WRKY_M1694_1.02_GRMZM2G111711_5058_Zeamays
OS07G48500	7	29007715	29007721	Family-WRKY_M1694_1.02_GRMZM2G120320_5059_Zeamays
OS07G48500	7	29007277	29007287	Family-WRKY_M1694_1.02_GRMZM2G120320_5059_Zeamays
OS07G48500	7	29007256	29007266	Family-WRKY_M1680_1.02_GRMZM2G143204_5070_Zeamays
OS07G48500	7	29007206	29007216	Family-WRKY_M1680_1.02_GRMZM2G143204_5070_Zeamays
OS07G48500	7	29007256	29007266	Family-WRKY_M1680_1.02_GRMZM2G151444_5077_Zeamays
OS07G48500	7	29007206	29007216	Family-WRKY_M1680_1.02_GRMZM2G151444_5077_Zeamays
OS07G48500	7	29007336	29007346	PLACE1999_RYREPEAT4_134_Arabidopsisthaliana
OS07G48500	7	29007645	29007652	PLACE1999_RYREPEATVFLEB4_296_Arabidopsisthaliana
OS07G48500	7	29007339	29007346	PLACE1999_RYREPEATVFLEB4_296_Arabidopsisthaliana
OS07G48500	7	29007645	29007652	Family-ABI3VP1_T04393_AthaMAP2004_ABI3_297_Arabidopsisthaliana
OS07G48500	7	29007339	29007346	Family-ABI3VP1_T04393_AthaMAP2004_ABI3_297_Arabidopsisthaliana
OS07G48500	7	29007472	29007481	Family-ABI3VP1_T14573_Plants_FUS3_3762_Arabidopsisthaliana
OS07G48500	7	29007337	29007346	Family-ABI3VP1_T14573_Plants_FUS3_3762_Arabidopsisthaliana
OS07G48500	7	29007803	29007808	PLACE1999_MYBCOREATCYCB1_727_Arabidopsisthaliana
OS07G48500	7	29007715	29007721	Family-WRKY_MA1079.1_JASPAR-CORE2016_WRKY21_2674_Arabidopsisthaliana
OS07G48500	7	29007653	29007661	Family-WRKY_MA1080.1_JASPAR-CORE2016_WRKY23_2675_Arabidopsisthaliana
OS07G48500	7	29007695	29007703	Family-WRKY_MA1080.1_JASPAR-CORE2016_WRKY23_2675_Arabidopsisthaliana
OS07G48500	7	29007268	29007273	Family-WRKY_M16891_02_LOC_Os01g43650_4419_Oryzasativa
OS07G48500	7	29007653	29007661	Family-WRKY_M16891_02_LOC_Os01g43650_4419_Oryzasativa
OS07G48500	7	29007695	29007703	Family-WRKY_M16891_02_LOC_Os01g43650_4419_Oryzasativa
OS07G48500	7	29007268	29007273	Family-WRKY_M1689_1.02_AC198725.4_FG009_5009_Zeamays
OS07G48500	7	29007653	29007661	Family-WRKY_M1689_1.02_AC198725.4_FG009_5009_Zeamays
OS07G48500	7	29007695	29007703	Family-WRKY_M1689_1.02_AC198725.4_FG009_5009_Zeamays
OS07G48500	7	29007268	29007273	Family-WRKY_M1689_1.02_GRMZM2G145554_5071_Zeamays
OS07G48500	7	29007653	29007661	Family-WRKY_M1689_1.02_GRMZM2G145554_5071_Zeamays
OS07G48500	7	29007695	29007703	Family-WRKY_M1689_1.02_GRMZM2G145554_5071_Zeamays
OS07G48500	7	29007778	29007788	Family-BBRBPC_T09002_Plants_BPC1_3754_Arabidopsisthaliana
OS07G48500	7	29007604	29007610	Family-BBRBPC_T09002_Plants_BPC1_3754_Arabidopsisthaliana
OS07G48500	7	29007429	29007438	Family-BBRBPC_T09002_Plants_BPC1_3754_Arabidopsisthaliana
OS07G48500	7	29007535	29007543	Family-BBRBPC_T09002_Plants_BPC1_3754_Arabidopsisthaliana
OS07G48500	7	29007749	29007752	Family-BBRBPC_T09002_Plants_BPC1_3754_Arabidopsisthaliana

## Sheet: coordinates_enrichment
Gene	Chromosome	Start	End	Motif ID	TF Name
OS01G01450	1	225580	225586	PWM441	PALBOXAPC
OS01G01450	1	226456	226462	PWM441	PALBOXAPC
OS01G01450	1	226641	226654	PWM441	PALBOXAPC
OS01G01450	1	226942	226948	PWM441	PALBOXAPC
OS01G01450	1	227080	227091	PWM441	PALBOXAPC
OS01G01450	1	225378	225386	PWM2545	ARR11
OS01G01450	1	226106	226114	PWM2545	ARR11
OS01G01450	1	226137	226145	PWM2545	ARR11
OS01G01450	1	226789	226797	PWM2545	ARR11
OS03G21040	3	11959617	11959625	PWM38	LECPLEACS2
OS03G21040	3	11960006	11960014	PWM38	LECPLEACS2
OS03G21040	3	11960177	11960185	PWM38	LECPLEACS2
OS03G21040	3	11960088	11960093	PWM74	ABRELATERD1
OS03G21040	3	11961221	11961226	PWM74	ABRELATERD1
OS03G21040	3	11961431	11961436	PWM74	ABRELATERD1
OS03G21040	3	11960334	11960345	PWM137	ABRETAEM
OS03G21040	3	11960551	11960562	PWM137	ABRETAEM
OS03G21040	3	11961277	11961288	PWM137	ABRETAEM
OS03G21040	3	11960551	11960563	PWM176	ABREBNNAPA
OS03G21040	3	11961277	11961289	PWM176	ABREBNNAPA
OS03G21040	3	11960551	11960562	PWM267	ABADESI2
OS03G21040	3	11961277	11961288	PWM267	ABADESI2
OS03G21040	3	11959582	11959589	PWM283	ACGTOSGLUB1
OS03G21040	3	11960385	11960392	PWM283	ACGTOSGLUB1
OS03G21040	3	11960578	11960588	PWM283	ACGTOSGLUB1
OS03G21040	3	11960806	11960813	PWM283	ACGTOSGLUB1
OS03G21040	3	11961221	11961228	PWM283	ACGTOSGLUB1
OS03G21040	3	11959707	11959719	PWM352	HY5AT
OS03G21040	3	11960333	11960345	PWM352	HY5AT
OS03G21040	3	11961277	11961289	PWM352	HY5AT
OS03G21040	3	11959913	11959923	PWM621	ABI5
OS03G21040	3	11960334	11960344	PWM621	ABI5
OS03G21040	3	11960552	11960562	PWM621	ABI5
OS03G21040	3	11961278	11961288	PWM621	ABI5
OS03G21040	3	11959913	11959923	PWM622	AtMYC2
OS03G21040	3	11960334	11960344	PWM622	AtMYC2
OS03G21040	3	11960552	11960562	PWM622	AtMYC2
OS03G21040	3	11961278	11961288	PWM622	AtMYC2
OS03G21040	3	11959913	11959923	PWM623	HY5
OS03G21040	3	11960334	11960344	PWM623	HY5
OS03G21040	3	11960552	11960562	PWM623	HY5
OS03G21040	3	11961278	11961288	PWM623	HY5
OS03G21040	3	11959551	11959557	PWM733	ACGTTBOX
OS03G21040	3	11959831	11959837	PWM733	ACGTTBOX
OS03G21040	3	11959894	11959900	PWM733	ACGTTBOX
OS03G21040	3	11960087	11960093	PWM733	ACGTTBOX
OS03G21040	3	11960949	11960955	PWM733	ACGTTBOX
OS03G21040	3	11961245	11961251	PWM733	ACGTTBOX
OS03G21040	3	11961431	11961437	PWM733	ACGTTBOX
OS03G21040	3	11960101	11960109	PWM2534	NAC025
OS03G21040	3	11960352	11960360	PWM2534	NAC025
OS03G21040	3	11960672	11960680	PWM2534	NAC025
OS03G21040	3	11961141	11961149	PWM2534	NAC025
OS03G21040	3	11961221	11961229	PWM2534	NAC025
OS03G21040	3	11961269	11961277	PWM2534	NAC025
OS03G21040	3	11961277	11961289	PWM3668	BIM1
OS03G21040	3	11959912	11959926	PWM3751	ABF4
OS03G21040	3	11961161	11961175	PWM3751	ABF4
OS03G21040	3	11959737	11959750	PWM3937	TRAB1
OS03G21040	3	11959911	11959925	PWM3937	TRAB1
OS03G21040	3	11959936	11959949	PWM3937	TRAB1
OS03G21040	3	11960061	11960072	PWM3937	TRAB1
OS03G21040	3	11960099	11960113	PWM3937	TRAB1
OS03G21040	3	11960162	11960173	PWM3937	TRAB1
OS03G21040	3	11960202	11960213	PWM3937	TRAB1
OS03G21040	3	11960283	11960296	PWM3937	TRAB1
OS03G21040	3	11960333	11960346	PWM3937	TRAB1
OS03G21040	3	11959513	11959527	PWM3944	OSBZ8
OS03G21040	3	11959741	11959755	PWM3944	OSBZ8
OS03G21040	3	11960327	11960341	PWM3944	OSBZ8
OS03G21040	3	11960363	11960377	PWM3944	OSBZ8
OS03G21040	3	11960663	11960677	PWM3944	OSBZ8
OS03G21040	3	11960712	11960726	PWM3944	OSBZ8
OS03G21040	3	11960880	11960894	PWM3944	OSBZ8
OS03G21040	3	11959918	11959926	PWM4363	LOC_Os07g37920
OS03G21040	3	11960101	11960109	PWM4363	LOC_Os07g37920
OS03G21040	3	11960352	11960360	PWM4363	LOC_Os07g37920
OS03G21040	3	11960672	11960680	PWM4363	LOC_Os07g37920
OS03G21040	3	11961141	11961149	PWM4363	LOC_Os07g37920
OS03G21040	3	11961269	11961277	PWM4363	LOC_Os07g37920
OS03G21040	3	11959918	11959926	PWM4947	GRMZM2G179885
OS03G21040	3	11960101	11960109	PWM4947	GRMZM2G179885
OS03G21040	3	11960352	11960360	PWM4947	GRMZM2G179885
OS03G21040	3	11960672	11960680	PWM4947	GRMZM2G179885
OS03G21040	3	11961141	11961149	PWM4947	GRMZM2G179885
OS03G21040	3	11961269	11961277	PWM4947	GRMZM2G179885
OS07G48500	7	29007079	29007089	PWM229	bZIP23
OS07G48500	7	29007079	29007089	PWM230	bZIP19
OS07G48500	7	29008841	29008851	PWM418	TATABOX1
OS07G48500	7	29007216	29007226	PWM2165	FUS3
OS07G48500	7	29007336	29007346	PWM2165	FUS3
OS07G48500	7	29007641	29007651	PWM2165	FUS3
OS07G48500	7	29008573	29008583	PWM2165	FUS3
OS07G48500	7	29008728	29008738	PWM2165	FUS3
OS07G48500	7	29008861	29008871	PWM2165	FUS3
OS07G48500	7	29007019	29007029	PWM2672	WRKY18
OS07G48500	7	29007263	29007273	PWM2672	WRKY18
OS07G48500	7	29007715	29007725	PWM2672	WRKY18
OS07G48500	7	29007964	29007974	PWM2672	WRKY18
OS07G48500	7	29008724	29008734	PWM2672	WRKY18
OS07G48500	7	29007297	29007309	PWM3736	AT2G15660
OS07G48500	7	29008120	29008132	PWM3736	AT2G15660
OS07G48500	7	29008196	29008208	PWM3736	AT2G15660
OS07G48500	7	29008317	29008328	PWM3736	AT2G15660
OS07G48500	7	29007265	29007273	PWM4419	LOC_Os01g43650
OS07G48500	7	29007296	29007304	PWM4419	LOC_Os01g43650
OS07G48500	7	29007653	29007661	PWM4419	LOC_Os01g43650
OS07G48500	7	29007695	29007703	PWM4419	LOC_Os01g43650
OS07G48500	7	29007019	29007029	PWM4433	WRKY71
OS07G48500	7	29007225	29007235	PWM4433	WRKY71
OS07G48500	7	29007277	29007287	PWM4433	WRKY71
OS07G48500	7	29007715	29007725	PWM4433	WRKY71
OS07G48500	7	29008724	29008734	PWM4433	WRKY71
OS07G48500	7	29007019	29007029	PWM4468	LOC_Os06g44010
OS07G48500	7	29007225	29007235	PWM4468	LOC_Os06g44010
OS07G48500	7	29007277	29007287	PWM4468	LOC_Os06g44010
OS07G48500	7	29007715	29007725	PWM4468	LOC_Os06g44010
OS07G48500	7	29008724	29008734	PWM4468	LOC_Os06g44010
OS07G48500	7	29007019	29007029	PWM4478	LOC_Os09g25060
OS07G48500	7	29007225	29007235	PWM4478	LOC_Os09g25060
OS07G48500	7	29007277	29007287	PWM4478	LOC_Os09g25060
OS07G48500	7	29007715	29007725	PWM4478	LOC_Os09g25060
OS07G48500	7	29008724	29008734	PWM4478	LOC_Os09g25060
OS07G48500	7	29007019	29007029	PWM4479	LOC_Os09g25070
OS07G48500	7	29007225	29007235	PWM4479	LOC_Os09g25070
OS07G48500	7	29007277	29007287	PWM4479	LOC_Os09g25070
OS07G48500	7	29007715	29007725	PWM4479	LOC_Os09g25070
OS07G48500	7	29008724	29008734	PWM4479	LOC_Os09g25070
OS07G48500	7	29007265	29007273	PWM5009	AC198725.4_FG009
OS07G48500	7	29007296	29007304	PWM5009	AC198725.4_FG009
OS07G48500	7	29007653	29007661	PWM5009	AC198725.4_FG009
OS07G48500	7	29007695	29007703	PWM5009	AC198725.4_FG009
OS07G48500	7	29007019	29007029	PWM5011	AC209050.3_FG003
OS07G48500	7	29007225	29007235	PWM5011	AC209050.3_FG003
OS07G48500	7	29007277	29007287	PWM5011	AC209050.3_FG003
OS07G48500	7	29007715	29007725	PWM5011	AC209050.3_FG003
OS07G48500	7	29008724	29008734	PWM5011	AC209050.3_FG003
OS07G48500	7	29007019	29007029	PWM5058	GRMZM2G111711
OS07G48500	7	29007225	29007235	PWM5058	GRMZM2G111711
OS07G48500	7	29007277	29007287	PWM5058	GRMZM2G111711
OS07G48500	7	29007715	29007725	PWM5058	GRMZM2G111711
OS07G48500	7	29008724	29008734	PWM5058	GRMZM2G111711
OS07G48500	7	29007019	29007029	PWM5059	GRMZM2G120320
OS07G48500	7	29007225	29007235	PWM5059	GRMZM2G120320
OS07G48500	7	29007277	29007287	PWM5059	GRMZM2G120320
OS07G48500	7	29007715	29007725	PWM5059	GRMZM2G120320
OS07G48500	7	29008724	29008734	PWM5059	GRMZM2G120320
OS07G48500	7	29007265	29007273	PWM5071	GRMZM2G145554
OS07G48500	7	29007296	29007304	PWM5071	GRMZM2G145554
OS07G48500	7	29007653	29007661	PWM5071	GRMZM2G145554
OS07G48500	7	29007695	29007703	PWM5071	GRMZM2G145554
