# Supplementary material for: Evolutionary relationships and expression analysis of EUL domain proteins in rice (Oryza sativa)
Source: Rice (N Y). 2017 May 30;10:26. doi: 10.1186/s12284-017-0164-3 (PMC5449364; doi:10.1186/s12284-017-0164-3)
Supplement: Supplementary file 9 — GO enrichment analysis on EUL regulons. (XLSX 163 kb) [file 12284_2017_164_MOESM9_ESM.xlsx]

## Sheet: S3-1
PALBOXAPC
GO type	GO term	Log2-Enrichment	p-value	Subset ratio	Description	Shown
MF	GO:0016672	10.05	0.0028	2.94%	oxidoreductase activity, acting on a sulfur group of donors, quinone or similar compound as acceptor	V
MF	GO:0045174	10.05	0.0028	2.94%	glutathione dehydrogenase (ascorbate) activity	V
MF	GO:0043295	7.73	0.01	2.94%	glutathione binding	V
MF	GO:1900750	7.73	0.01	2.94%	oligopeptide binding	V
MF	GO:0015037	7.46	0.02	2.94%	peptide disulfide oxidoreductase activity	X
MF	GO:0015038	7.46	0.02	2.94%	glutathione disulfide oxidoreductase activity	X
MF	GO:0004861	7.05	0.02	2.94%	cyclin-dependent protein serine/threonine kinase inhibitor activity	V
MF	GO:0004860	6.88	0.03	2.94%	protein kinase inhibitor activity	X
MF	GO:0030291	6.88	0.03	2.94%	protein serine/threonine kinase inhibitor activity	X
MF	GO:0004462	6.73	0.03	2.94%	lactoylglutathione lyase activity	V
MF	GO:0016538	6.73	0.03	2.94%	cyclin-dependent protein serine/threonine kinase regulator activity	X
MF	GO:0019210	6.73	0.03	2.94%	kinase inhibitor activity	X
MF	GO:2001070	6.73	0.03	2.94%	starch binding	V
MF	GO:0072341	6.59	0.03	2.94%	modified amino acid binding	X
MF	GO:0043022	6.46	0.03	2.94%	ribosome binding	V
MF	GO:0003756	6.35	0.04	2.94%	protein disulfide isomerase activity	V
MF	GO:0005381	6.35	0.04	2.94%	iron ion transmembrane transporter activity	V
MF	GO:0016864	6.35	0.04	2.94%	intramolecular oxidoreductase activity, transposing S-S bonds	V
MF	GO:0043021	6.35	0.04	2.94%	ribonucleoprotein complex binding	X
MF	GO:0019887	6.14	0.04	2.94%	protein kinase regulator activity	X
MF	GO:0042277	6.14	0.04	2.94%	peptide binding	X
BP	GO:0044765	2.19	0.0018	20.59%	single-organism transport	V
BP	GO:0006810	1.94	0.0021	23.53%	transport	X
BP	GO:0051234	1.93	0.0022	23.53%	establishment of localization	X
BP	GO:0051179	1.91	0.0024	23.53%	localization	X
BP	GO:0006880	10.05	0.0028	2.94%	intracellular sequestering of iron ion	V
BP	GO:0006366	5.43	0.0029	5.88%	transcription from RNA polymerase II promoter	V
BP	GO:0010731	9.05	0.01	2.94%	protein glutathionylation	V
BP	GO:0051238	9.05	0.01	2.94%	sequestering of metal ion	X
BP	GO:0032784	8.05	0.01	2.94%	regulation of DNA-dependent transcription, elongation	V
BP	GO:0016043	2.12	0.01	14.71%	cellular component organization	V
BP	GO:0006354	7.73	0.01	2.94%	DNA-dependent transcription, elongation	X
BP	GO:0006449	7.24	0.02	2.94%	regulation of translational termination	V
BP	GO:0006452	7.24	0.02	2.94%	translational frameshifting	V
BP	GO:0007050	7.24	0.02	2.94%	cell cycle arrest	V
BP	GO:0045901	7.24	0.02	2.94%	positive regulation of translational elongation	V
BP	GO:0045905	7.24	0.02	2.94%	positive regulation of translational termination	V
BP	GO:0006869	3.99	0.02	5.88%	lipid transport	V
BP	GO:0071840	1.97	0.02	14.71%	cellular component organization or biogenesis	X
BP	GO:0010876	3.95	0.02	5.88%	lipid localization	X
BP	GO:0032268	3.92	0.02	5.88%	regulation of cellular protein metabolic process	X
BP	GO:0006469	7.05	0.02	2.94%	negative regulation of protein kinase activity	V
BP	GO:0033673	7.05	0.02	2.94%	negative regulation of kinase activity	V
BP	GO:0045727	7.05	0.02	2.94%	positive regulation of translation	X
BP	GO:0051348	7.05	0.02	2.94%	negative regulation of transferase activity	V
BP	GO:0001933	6.88	0.03	2.94%	negative regulation of protein phosphorylation	X
BP	GO:0006448	6.88	0.03	2.94%	regulation of translational elongation	X
BP	GO:0006879	6.88	0.03	2.94%	cellular iron ion homeostasis	X
BP	GO:0042326	6.88	0.03	2.94%	negative regulation of phosphorylation	X
BP	GO:0043243	6.88	0.03	2.94%	positive regulation of protein complex disassembly	X
BP	GO:0051246	3.81	0.03	5.88%	regulation of protein metabolic process	X
BP	GO:0008612	6.73	0.03	2.94%	peptidyl-lysine modification to hypusine	V
BP	GO:0046516	6.73	0.03	2.94%	hypusine metabolic process	V
BP	GO:0045786	6.59	0.03	2.94%	negative regulation of cell cycle	X
BP	GO:0006625	6.46	0.03	2.94%	protein targeting to peroxisome	V
BP	GO:0031400	6.46	0.03	2.94%	negative regulation of protein modification process	X
BP	GO:0072662	6.46	0.03	2.94%	protein localization to peroxisome	V
BP	GO:0072663	6.46	0.03	2.94%	establishment of protein localization to peroxisome	V
BP	GO:0043574	6.35	0.04	2.94%	peroxisomal transport	X
BP	GO:0051651	6.35	0.04	2.94%	maintenance of location in cell	X
BP	GO:0010563	6.24	0.04	2.94%	negative regulation of phosphorus metabolic process	X
BP	GO:0045936	6.24	0.04	2.94%	negative regulation of phosphate metabolic process	X
BP	GO:0032270	6.14	0.04	2.94%	positive regulation of cellular protein metabolic process	X
BP	GO:0043244	6.14	0.04	2.94%	regulation of protein complex disassembly	X
BP	GO:0051247	6.14	0.04	2.94%	positive regulation of protein metabolic process	X
BP	GO:0046916	6.05	0.04	2.94%	cellular transition metal ion homeostasis	X
BP	GO:0033036	2.41	0.05	8.82%	macromolecule localization	X

## Sheet: S3-2
ARR11
GO type	GO term	Log2-Enrichment	p-value	Subset ratio	Description	Shown
MF	GO:0016672	10.01	0.0029	2.86%	oxidoreductase activity, acting on a sulfur group of donors, quinone or similar compound as acceptor	V
MF	GO:0045174	10.01	0.0029	2.86%	glutathione dehydrogenase (ascorbate) activity	V
MF	GO:0043295	7.68	0.01	2.86%	glutathione binding	V
MF	GO:1900750	7.68	0.01	2.86%	oligopeptide binding	V
MF	GO:0000062	7.42	0.02	2.86%	fatty-acyl-CoA binding	V
MF	GO:0015037	7.42	0.02	2.86%	peptide disulfide oxidoreductase activity	X
MF	GO:0015038	7.42	0.02	2.86%	glutathione disulfide oxidoreductase activity	X
MF	GO:0004311	6.84	0.03	2.86%	farnesyltranstransferase activity	V
MF	GO:0004462	6.68	0.03	2.86%	lactoylglutathione lyase activity	V
MF	GO:0072341	6.55	0.03	2.86%	modified amino acid binding	X
MF	GO:0042277	6.10	0.04	2.86%	peptide binding	X
BP	GO:0010731	9.01	0.01	2.86%	protein glutathionylation	V
BP	GO:0010232	8.01	0.01	2.86%	vascular transport	V
BP	GO:0010233	8.01	0.01	2.86%	phloem transport	V
BP	GO:0055078	8.01	0.01	2.86%	sodium ion homeostasis	V
BP	GO:0006301	7.42	0.02	2.86%	postreplication repair	V
BP	GO:0009704	7.42	0.02	2.86%	de-etiolation	V
BP	GO:0006869	3.95	0.02	5.71%	lipid transport	V
BP	GO:0010876	3.91	0.02	5.71%	lipid localization	X
BP	GO:0009785	7.01	0.02	2.86%	blue light signaling pathway	V
BP	GO:0030522	7.01	0.02	2.86%	intracellular receptor signaling pathway	V
BP	GO:0007602	6.55	0.03	2.86%	phototransduction	V
BP	GO:0009585	6.55	0.03	2.86%	red, far-red light phototransduction	V
BP	GO:0009583	6.42	0.03	2.86%	detection of light stimulus	X
BP	GO:0071483	6.42	0.03	2.86%	cellular response to blue light	X
BP	GO:0006810	1.48	0.04	17.14%	transport	X
BP	GO:0051234	1.48	0.04	17.14%	establishment of localization	X
BP	GO:0051501	6.10	0.04	2.86%	diterpene phytoalexin metabolic process	V
BP	GO:0051179	1.45	0.04	17.14%	localization	X
BP	GO:0006457	3.37	0.05	5.71%	protein folding	V
BP	GO:0044765	1.66	0.05	14.29%	single-organism transport	X
BP	GO:0009582	5.92	0.05	2.86%	detection of abiotic stimulus	X

## Sheet: S2-1
bZIP23 (equal to bZIP19)
GO type	GO term	Log2-Enrichment	p-value	Subset ratio	Description	Shown
MF	GO:0036201	10.23	0.0025	3.33%	ent-isokaurene C2-hydroxylase activity	V
MF	GO:0008115	9.23	0.0050	3.33%	sarcosine oxidase activity	V
MF	GO:0016647	8.23	0.01	3.33%	oxidoreductase activity, acting on the CH-NH group of donors, oxygen as acceptor	X
MF	GO:0016491	1.88	0.01	20.00%	oxidoreductase activity	X
MF	GO:0004497	4.01	0.02	6.67%	monooxygenase activity	X
MF	GO:0016835	3.84	0.02	6.67%	carbon-oxygen lyase activity	V
MF	GO:0051213	3.67	0.03	6.67%	dioxygenase activity	V
MF	GO:0047800	6.42	0.03	3.33%	cysteamine dioxygenase activity	V
MF	GO:0016705	2.56	0.04	10.00%	oxidoreductase activity, acting on paired donors, with incorporation or reduction of molecular oxygen	X
MF	GO:0004089	6.23	0.04	3.33%	carbonate dehydratase activity	V
MF	GO:0003697	5.91	0.05	3.33%	single-stranded DNA binding	V
BP	GO:0016102	6.84	4.17E-4	6.67%	diterpenoid biosynthetic process	V
BP	GO:0016101	5.94	0.0015	6.67%	diterpenoid metabolic process	X
BP	GO:0007154	2.50	0.0045	16.67%	cell communication	V
BP	GO:0016114	5.06	0.0049	6.67%	terpenoid biosynthetic process	X
BP	GO:0043609	9.23	0.0050	3.33%	regulation of carbon utilization	V
BP	GO:0008299	4.61	0.01	6.67%	isoprenoid biosynthetic process	X
BP	GO:0006721	4.60	0.01	6.67%	terpenoid metabolic process	X
BP	GO:0009432	8.23	0.01	3.33%	SOS response	V
BP	GO:0010928	8.23	0.01	3.33%	regulation of auxin mediated signaling pathway	V
BP	GO:0031538	8.23	0.01	3.33%	negative regulation of anthocyanin metabolic process	V
BP	GO:0048544	4.42	0.01	6.67%	recognition of pollen	V
BP	GO:0008037	4.41	0.01	6.67%	cell recognition	X
BP	GO:0009875	4.40	0.01	6.67%	pollen-pistil interaction	X
BP	GO:0015976	7.91	0.01	3.33%	carbon utilization	X
BP	GO:0006720	4.30	0.01	6.67%	isoprenoid metabolic process	X
BP	GO:0009704	7.64	0.01	3.33%	de-etiolation	V
BP	GO:0071324	7.64	0.01	3.33%	cellular response to disaccharide stimulus	V
BP	GO:0071329	7.64	0.01	3.33%	cellular response to sucrose stimulus	V
BP	GO:0044699	0.93	0.02	43.33%	single-organism process	X
BP	GO:0009785	7.23	0.02	3.33%	blue light signaling pathway	V
BP	GO:0030522	7.23	0.02	3.33%	intracellular receptor signaling pathway	V
BP	GO:0035265	7.06	0.02	3.33%	organ growth	V
BP	GO:0007602	6.77	0.03	3.33%	phototransduction	V
BP	GO:0008284	6.77	0.03	3.33%	positive regulation of cell proliferation	V
BP	GO:0009585	6.77	0.03	3.33%	red, far-red light phototransduction	V
BP	GO:0009605	3.72	0.03	6.67%	response to external stimulus	X
BP	GO:0009583	6.64	0.03	3.33%	detection of light stimulus	X
BP	GO:0071483	6.64	0.03	3.33%	cellular response to blue light	X
BP	GO:0031537	6.53	0.03	3.33%	regulation of anthocyanin metabolic process	X
BP	GO:2000024	6.53	0.03	3.33%	regulation of leaf development	V
BP	GO:0055114	1.78	0.03	16.67%	oxidation-reduction process	V
BP	GO:0009856	3.58	0.03	6.67%	pollination	X
BP	GO:0044703	3.58	0.03	6.67%	multi-organism reproductive process	X
BP	GO:0044706	3.58	0.03	6.67%	multi-multicellular organism process	X
BP	GO:0009582	6.14	0.04	3.33%	detection of abiotic stimulus	X
BP	GO:0044710	1.15	0.04	26.67%	single-organism metabolic process	X
BP	GO:0006730	5.98	0.05	3.33%	one-carbon metabolic process	V
CC	GO:0033588	7.64	0.01	3.33%	Elongator holoenzyme complex	V

## Sheet: S2-3
TATABOX1
GO type	GO term	Log2-Enrichment	p-value	Subset ratio	Description	Shown
MF	GO:0010285	8.97	0.01	2.78%	L,L-diaminopimelate aminotransferase activity	V
MF	GO:0008083	7.16	0.02	2.78%	growth factor activity	V
MF	GO:0004462	6.64	0.03	2.78%	lactoylglutathione lyase activity	V
BP	GO:0010266	8.97	0.01	2.78%	response to vitamin B1	V
BP	GO:0033273	8.38	0.01	2.78%	response to vitamin	X
BP	GO:0007584	7.64	0.01	2.78%	response to nutrient	X
BP	GO:0009704	7.38	0.02	2.78%	de-etiolation	V
BP	GO:0009785	6.97	0.02	2.78%	blue light signaling pathway	V
BP	GO:0030522	6.97	0.02	2.78%	intracellular receptor signaling pathway	V
BP	GO:0014070	3.78	0.03	5.56%	response to organic cyclic compound	X
BP	GO:0006553	6.51	0.03	2.78%	lysine metabolic process	V
BP	GO:0007602	6.51	0.03	2.78%	phototransduction	V
BP	GO:0009085	6.51	0.03	2.78%	lysine biosynthetic process	V
BP	GO:0009089	6.51	0.03	2.78%	lysine biosynthetic process via diaminopimelate	V
BP	GO:0009585	6.51	0.03	2.78%	red, far-red light phototransduction	V
BP	GO:0046451	6.51	0.03	2.78%	diaminopimelate metabolic process	V
BP	GO:0009583	6.38	0.04	2.78%	detection of light stimulus	X
BP	GO:0071483	6.38	0.04	2.78%	cellular response to blue light	X
BP	GO:0009605	3.46	0.04	5.56%	response to external stimulus	X

## Sheet: S2-4
WBOXATNPR1
GO type	GO term	Log2-Enrichment	p-value	Subset ratio	Description	Shown
MF	GO:0036201	10.14	0.0027	3.13%	ent-isokaurene C2-hydroxylase activity	V
MF	GO:0010285	9.14	0.01	3.13%	L,L-diaminopimelate aminotransferase activity	V
MF	GO:0016705	2.47	0.04	9.38%	oxidoreductase activity, acting on paired donors, with incorporation or reduction of molecular oxygen	X
BP	GO:0009432	8.14	0.01	3.13%	SOS response	V
BP	GO:0006553	6.68	0.03	3.13%	lysine metabolic process	V
BP	GO:0009085	6.68	0.03	3.13%	lysine biosynthetic process	V
BP	GO:0009089	6.68	0.03	3.13%	lysine biosynthetic process via diaminopimelate	V
BP	GO:0046451	6.68	0.03	3.13%	diaminopimelate metabolic process

## Sheet: S2-5
FUS3
GO type	GO term	Log2-Enrichment	p-value	Subset ratio	Description	Shown
MF	GO:0008171	5.86	5.62E-5	10.34%	O-methyltransferase activity	V
MF	GO:0010333	5.42	0.0030	6.90%	terpene synthase activity	V
MF	GO:0016838	5.32	0.0034	6.90%	carbon-oxygen lyase activity, acting on phosphates	X
MF	GO:0010285	9.28	0.0048	3.45%	L,L-diaminopimelate aminotransferase activity	V
MF	GO:0008168	3.49	0.01	10.34%	methyltransferase activity	X
MF	GO:0016741	3.44	0.01	10.34%	transferase activity, transferring one-carbon groups	X
MF	GO:1901683	7.96	0.01	3.45%	arsenate ion transmembrane transporter activity	V
MF	GO:0030246	3.09	0.01	10.34%	carbohydrate binding	V
MF	GO:0015114	7.28	0.02	3.45%	phosphate ion transmembrane transporter activity	V
MF	GO:0016835	3.89	0.02	6.90%	carbon-oxygen lyase activity	X
MF	GO:0000287	3.83	0.02	6.90%	magnesium ion binding	V
MF	GO:0005506	2.75	0.03	10.34%	iron ion binding	V
MF	GO:0047800	6.47	0.03	3.45%	cysteamine dioxygenase activity	V
MF	GO:0016705	2.61	0.03	10.34%	oxidoreductase activity, acting on paired donors, with incorporation or reduction of molecular oxygen	V
MF	GO:0020037	2.59	0.04	10.34%	heme binding	V
MF	GO:0046906	2.52	0.04	10.34%	tetrapyrrole binding	X
MF	GO:0022891	2.43	0.05	10.34%	substrate-specific transmembrane transporter activity	X
BP	GO:1901684	7.96	0.01	3.45%	arsenate ion transmembrane transport	V
BP	GO:0006553	6.82	0.03	3.45%	lysine metabolic process	V
BP	GO:0009085	6.82	0.03	3.45%	lysine biosynthetic process	V
BP	GO:0009089	6.82	0.03	3.45%	lysine biosynthetic process via diaminopimelate	V
BP	GO:0046451	6.82	0.03	3.45%	diaminopimelate metabolic process	V
CC	GO:0012511	7.47	0.02	3.45%	monolayer-surrounded lipid storage body	V
CC	GO:0005811	7.11	0.02	3.45%	lipid particle	X

## Sheet: S2-6
WRKY18 (equal to WRKY71, LOC_Os06g44010, LOC_Os09g25060, LOC_Os09g25070, AC209050.3_FG003, GRMZM2G111711 and GRMZM2G120320)
GO type	GO term	Log2-Enrichment	p-value	Subset ratio	Description	Shown
MF	GO:0036201	10.23	0.0025	3.33%	ent-isokaurene C2-hydroxylase activity	V
BP	GO:0010266	9.23	0.0050	3.33%	response to vitamin B1	V
BP	GO:0033273	8.64	0.01	3.33%	response to vitamin	X
BP	GO:0007584	7.91	0.01	3.33%	response to nutrient	X

## Sheet: S2-7
AT2G15660
GO type	GO term	Log2-Enrichment	p-value	Subset ratio	Description	Shown
MF	GO:0008171	5.28	0.0036	6.90%	O-methyltransferase activity	V
MF	GO:0003824	0.77	0.0038	68.97%	catalytic activity	X
MF	GO:0008115	9.28	0.0048	3.45%	sarcosine oxidase activity	V
MF	GO:0008168	3.49	0.01	10.34%	methyltransferase activity	X
MF	GO:0016741	3.44	0.01	10.34%	transferase activity, transferring one-carbon groups	X
MF	GO:0016647	8.28	0.01	3.45%	oxidoreductase activity, acting on the CH-NH group of donors, oxygen as acceptor	X
MF	GO:0030246	3.09	0.01	10.34%	carbohydrate binding	V
MF	GO:0008083	7.47	0.02	3.45%	growth factor activity	V
MF	GO:0005544	6.82	0.03	3.45%	calcium-dependent phospholipid binding	V
MF	GO:0003697	5.96	0.05	3.45%	single-stranded DNA binding	V
MF	GO:0005102	5.96	0.05	3.45%	receptor binding	X
BP	GO:0009432	8.28	0.01	3.45%	SOS response	V
BP	GO:0009704	7.69	0.01	3.45%	de-etiolation	V
BP	GO:0014070	4.09	0.02	6.90%	response to organic cyclic compound	V
BP	GO:0009785	7.28	0.02	3.45%	blue light signaling pathway	V
BP	GO:0030522	7.28	0.02	3.45%	intracellular receptor signaling pathway	V
BP	GO:0007602	6.82	0.03	3.45%	phototransduction	V
BP	GO:0009585	6.82	0.03	3.45%	red, far-red light phototransduction	V
BP	GO:0009605	3.77	0.03	6.90%	response to external stimulus	X
BP	GO:0009583	6.69	0.03	3.45%	detection of light stimulus	X
BP	GO:0071483	6.69	0.03	3.45%	cellular response to blue light	X
BP	GO:0046686	3.61	0.03	6.90%	response to cadmium ion	V
BP	GO:0009582	6.19	0.04	3.45%	detection of abiotic stimulus	X

## Sheet: S2-8
LOC_Os01g43650 (equat to AC198725.4_FG009 and GRMZM2G145554)
GO type	GO term	Log2-Enrichment	p-value	Subset ratio	Description	Shown
MF	GO:0036201	10.23	0.0025	3.33%	ent-isokaurene C2-hydroxylase activity	V
MF	GO:0010285	9.23	0.0050	3.33%	L,L-diaminopimelate aminotransferase activity	V
MF	GO:0008083	7.42	0.02	3.33%	growth factor activity	V
MF	GO:0005102	5.91	0.05	3.33%	receptor binding	X
BP	GO:0010266	9.23	0.0050	3.33%	response to vitamin B1	V
BP	GO:0033273	8.64	0.01	3.33%	response to vitamin	X
BP	GO:0007584	7.91	0.01	3.33%	response to nutrient	X
BP	GO:0009704	7.64	0.01	3.33%	de-etiolation	V
BP	GO:0014070	4.04	0.02	6.67%	response to organic cyclic compound	X
BP	GO:0009785	7.23	0.02	3.33%	blue light signaling pathway	V
BP	GO:0030522	7.23	0.02	3.33%	intracellular receptor signaling pathway	V
BP	GO:0006553	6.77	0.03	3.33%	lysine metabolic process	V
BP	GO:0007602	6.77	0.03	3.33%	phototransduction	V
BP	GO:0009085	6.77	0.03	3.33%	lysine biosynthetic process	V
BP	GO:0009089	6.77	0.03	3.33%	lysine biosynthetic process via diaminopimelate	V
BP	GO:0009585	6.77	0.03	3.33%	red, far-red light phototransduction	V
BP	GO:0046451	6.77	0.03	3.33%	diaminopimelate metabolic process	V
BP	GO:0009605	3.72	0.03	6.67%	response to external stimulus	X
BP	GO:0009583	6.64	0.03	3.33%	detection of light stimulus	X
BP	GO:0071483	6.64	0.03	3.33%	cellular response to blue light	X
BP	GO:0006468	1.76	0.04	16.67%	protein phosphorylation	V
BP	GO:0016310	1.69	0.04	16.67%	phosphorylation	X
BP	GO:0009582	6.14	0.04	3.33%	detection of abiotic stimulus	X

## Sheet: D1B 1
LECPLEACS2
GO type	GO term	Log2-Enrichment	p-value	Subset ratio	Description	Shown
MF	GO:0047951	10.28	0.0024	0.0345	glutathione thiolesterase activity	V
MF	GO:0050313	10.28	0.0024	0.0345	sulfur dioxygenase activity	V
MF	GO:0002020	8.69	0.01	0.0345	protease binding	V
MF	GO:0004737	8.69	0.01	0.0345	pyruvate decarboxylase activity	V
MF	GO:0010295	8.69	0.01	0.0345	(+)-abscisic acid 8'-hydroxylase activity	V
MF	GO:0004108	7.96	0.01	0.0345	citrate (Si)-synthase activity	V
MF	GO:0036440	7.96	0.01	0.0345	citrate synthase activity	V
MF	GO:0004144	7.47	0.02	0.0345	diacylglycerol O-acyltransferase activity	V
MF	GO:0004630	7.28	0.02	0.0345	phospholipase D activity	V
MF	GO:0016411	6.82	0.03	0.0345	acylglycerol O-acyltransferase activity	X
MF	GO:0005506	2.75	0.03	0.1034	iron ion binding	V
MF	GO:0080019	6.58	0.03	0.0345	fatty-acyl-CoA reductase (alcohol-forming) activity	V
MF	GO:0016705	2.61	0.03	0.1034	oxidoreductase activity, acting on paired donors, with incorporation or reduction of molecular oxygen	X
MF	GO:0020037	2.59	0.04	0.1034	heme binding	V
MF	GO:0003872	6.28	0.04	0.0345	6-phosphofructokinase activity	V
MF	GO:0005385	6.28	0.04	0.0345	zinc ion transmembrane transporter activity	V
MF	GO:0046912	6.28	0.04	0.0345	transferase activity, transferring acyl groups, acyl groups converted into alkyl on transfer	X
MF	GO:0046906	2.52	0.04	0.1034	tetrapyrrole binding	X
MF	GO:0008443	6.11	0.04	0.0345	phosphofructokinase activity	X
MF	GO:0030976	6.11	0.04	0.0345	thiamine pyrophosphate binding	V
MF	GO:0016491	1.67	0.04	0.1724	oxidoreductase activity	X
BP	GO:0046473	10.28	0.0024	0.0345	phosphatidic acid metabolic process	V
BP	GO:0009628	2.68	0.0026	0.1724	response to abiotic stimulus	V
BP	GO:0009651	3.87	0.0032	0.1034	response to salt stress	V
BP	GO:0006970	3.75	0.0041	0.1034	response to osmotic stress	X
BP	GO:0045995	9.28	0.0048	0.0345	regulation of embryonic development	V
BP	GO:0016107	8.69	0.01	0.0345	sesquiterpenoid catabolic process	V
BP	GO:0043290	8.69	0.01	0.0345	apocarotenoid catabolic process	V
BP	GO:0046345	8.69	0.01	0.0345	abscisic acid catabolic process	V
BP	GO:0046486	4.44	0.01	0.069	glycerolipid metabolic process	X
BP	GO:0019432	7.96	0.01	0.0345	triglyceride biosynthetic process	V
BP	GO:0010030	7.69	0.01	0.0345	positive regulation of seed germination	V
BP	GO:0046460	7.69	0.01	0.0345	neutral lipid biosynthetic process	X
BP	GO:0046463	7.69	0.01	0.0345	acylglycerol biosynthetic process	X
BP	GO:0009793	4.16	0.02	0.069	embryo development ending in seed dormancy	V
BP	GO:0008300	7.47	0.02	0.0345	isoprenoid catabolic process	X
BP	GO:0016115	7.47	0.02	0.0345	terpenoid catabolic process	X
BP	GO:0044255	2.94	0.02	0.1034	cellular lipid metabolic process	X
BP	GO:0006641	7.28	0.02	0.0345	triglyceride metabolic process	X
BP	GO:0009789	7.11	0.02	0.0345	positive regulation of abscisic acid-activated signaling pathway	V
BP	GO:0010089	7.11	0.02	0.0345	xylem development	V
BP	GO:0006950	1.66	0.02	0.2069	response to stress	X
BP	GO:0006638	6.96	0.02	0.0345	neutral lipid metabolic process	X
BP	GO:0006639	6.96	0.02	0.0345	acylglycerol metabolic process	X
BP	GO:0046164	6.96	0.02	0.0345	alcohol catabolic process	X
BP	GO:0071577	6.96	0.02	0.0345	zinc ion transmembrane transport	V
BP	GO:1901421	6.96	0.02	0.0345	positive regulation of response to alcohol	X
BP	GO:0090333	6.82	0.03	0.0345	regulation of stomatal closure	V
BP	GO:0009409	3.75	0.03	0.069	response to cold	V
BP	GO:0055114	1.83	0.03	0.1724	oxidation-reduction process	V
BP	GO:0044702	2.69	0.03	0.1034	single organism reproductive process	X
BP	GO:1901616	6.58	0.03	0.0345	organic hydroxy compound catabolic process	X
BP	GO:0009790	3.63	0.03	0.069	embryo development	X
BP	GO:0006002	6.47	0.03	0.0345	fructose 6-phosphate metabolic process	V
BP	GO:0048856	2.1	0.03	0.1379	anatomical structure development	X
BP	GO:0048316	3.57	0.03	0.069	seed development	X
BP	GO:0003006	2.56	0.04	0.1034	developmental process involved in reproduction	X
BP	GO:0044710	1.2	0.04	0.2759	single-organism metabolic process	X
BP	GO:0006829	6.28	0.04	0.0345	zinc ion transport	X
BP	GO:0009967	6.19	0.04	0.0345	positive regulation of signal transduction	X
BP	GO:0023056	6.19	0.04	0.0345	positive regulation of signaling	X
BP	GO:0009749	6.11	0.04	0.0345	response to glucose	V
BP	GO:0009960	6.11	0.04	0.0345	endosperm development	V
BP	GO:0090332	6.11	0.04	0.0345	stomatal closure	X
BP	GO:0010154	3.41	0.04	0.069	fruit development	X
BP	GO:0009737	3.4	0.04	0.069	response to abscisic acid	X
BP	GO:0042221	1.98	0.04	0.1379	response to chemical	X
BP	GO:0010647	5.96	0.05	0.0345	positive regulation of cell communication	X
BP	GO:1901700	2.4	0.05	0.1034	response to oxygen-containing compound	X
BP	GO:0009687	5.89	0.05	0.0345	abscisic acid metabolic process	X
CC	GO:0016020	1.14	0.03	0.3103	membrane	V
CC	GO:0005945	6.28	0.04	0.0345	6-phosphofructokinase complex	V
CC	GO:0044425	1.72	0.04	0.1724	membrane part	V
GO depletion data table
GO type	GO term	Log2-Depletion	p-value	Subset ratio	Description	Shown
BP	GO:0043170	-1.68	0.01	0.1034	macromolecule metabolic process	V
BP	GO:0044260	-1.51	0.03	0.1034	cellular macromolecule metabolic process	X

[truncated: 20 more sheets: D1B 2, D1B 3, D1B 4, D1B 5, D1B 6, D1B 7, D1B 8, D1B 9, D1B 10, D1B 11, D1B 12, D1B 13, D1B 14, D1B 15, D1B 16, D1B 17, D1B 18, D1B 19, D1B 20, D1B 21]
