# Supplementary material for: Evolutionary relationships and expression analysis of EUL domain proteins in rice (Oryza sativa)
Source: Rice (N Y). 2017 May 30;10:26. doi: 10.1186/s12284-017-0164-3 (PMC5449364; doi:10.1186/s12284-017-0164-3)
Supplement: Supplementary file 10 — Stress related GO terms in the GO enrichment analysis. (XLSX 11 kb) [file 12284_2017_164_MOESM10_ESM.xlsx]

## Sheet: OsEULS2
GO type	GO term	Description
BP	GO:0007154	cell communication
BP	GO:0009432	SOS response
BP	GO:0010928	regulation of auxin mediated signaling pathway
BP	GO:0048544	recognition of pollen
BP	GO:0008037	cell recognition
BP	GO:0071324	cellular response to disaccharide stimulus
BP	GO:0071329	cellular response to sucrose stimulus
BP	GO:0009785	blue light signaling pathway
BP	GO:0030522	intracellular receptor signaling pathway
BP	GO:0009605	response to external stimulus
BP	GO:0071483	cellular response to blue light
BP	GO:0009582	detection of abiotic stimulus
BP	GO:0010266	response to vitamin B1
BP	GO:0033273	response to vitamin
BP	GO:0007584	response to nutrient
BP	GO:0009583	detection of light stimulus
MF	GO:0030246	carbohydrate binding
MF	GO:0005102	receptor binding
BP	GO:0046686	response to cadmium ion

## Sheet: OsEULS3
GO type	GO term	Description
BP	GO:0032268	regulation of cellular protein metabolic process
BP	GO:0006469	negative regulation of protein kinase activity
BP	GO:0033673	negative regulation of kinase activity
BP	GO:0045727	positive regulation of translation
BP	GO:0051348	negative regulation of transferase activity
BP	GO:0001933	negative regulation of protein phosphorylation
BP	GO:0042326	negative regulation of phosphorylation
BP	GO:0043243	positive regulation of protein complex disassembly
BP	GO:0051246	regulation of protein metabolic process
BP	GO:0009785	blue light signaling pathway
BP	GO:0030522	intracellular receptor signaling pathway
BP	GO:0007602	phototransduction
BP	GO:0009585	red, far-red light phototransduction
BP	GO:0009583	detection of light stimulus
BP	GO:0071483	cellular response to blue light
BP	GO:0009582	detection of abiotic stimulus

## Sheet: OsEULD1B
GO type	GO term	Description
BP	GO:0009628	response to abiotic stimulus
BP	GO:0050896	response to stimulus
BP	GO:0006950	response to stress
BP	GO:0006970	response to osmotic stress
BP	GO:0009687	abscisic acid metabolic process
BP	GO:0009651	response to salt stress
BP	GO:0042221	response to chemical
BP	GO:0009967	positive regulation of signal transduction
BP	GO:0023056	positive regulation of signaling
BP	GO:0009749	response to glucose
BP	GO:0009737	response to abscisic acid
BP	GO:0010647	positive regulation of cell communication
BP	GO:0009415	response to water
BP	GO:0046345	abscisic acid catabolic process
BP	GO:0009605	response to external stimulus
BP	GO:0010035	response to inorganic substance
BP	GO:0009269	response to desiccation
BP	GO:1901700	response to oxygen-containing compound
BP	GO:0009688	abscisic acid biosynthetic process
BP	GO:0009409	response to cold
BP	GO:0007154	cell communication
