# Supplementary material for: Evolutionary relationships and expression analysis of EUL domain proteins in rice (Oryza sativa)
Source: Rice (N Y). 2017 May 30;10:26. doi: 10.1186/s12284-017-0164-3 (PMC5449364; doi:10.1186/s12284-017-0164-3)
Supplement: Supplementary file 11 — Accession numbers of the different EUL sequences. (XLSX 11 kb) [file 12284_2017_164_MOESM11_ESM.xlsx]

## Sheet: Sheet1
Supplementary table 7. Accession numbers of the different EUL sequences.
Organism	accession number	type EUL
Oryza sativa subsp. Japonica	LOC_Os01g01450	EULS3
	LOC_Os03g21040	EULD1B
	LOC_Os07g48460	EULD2
	LOC_Os07g48490	EULD1A
	LOC_Os07g48500	EULS2
	LOC_Os03g20920	pseudo, S-type
	LOC_Os03g20940	pseudo, D-type
	LOC_Os12g08310	no EUL domain
	LOC_Os12g08340	no EUL domain
Oryza sativa subsp. Indica	01g00470	EULS3
	03g20090	EULD1B
	07g40380	EULD2
	07g40440	EULD1A
	07g40470	EULS2
	03g	pseudo, S-type
	03g	pseudo, D-type
Aegilops tauschii	M8BDX3	D-type
	M8BEB8	D-type
	M8C4N4	S-type
	M8BRJ4	S-type
	M8B4T6	incomplete (D)
	M8CAZ2	incomplete (D)
	N1QQ90	incomplete (D)
Brachypodium distachyon	I1GR20	S-type
	I1GR21	D-type
	I1GR22	D-type
	I1H5X4	D-type
	I1H5Y0	incomplete (S)
	I1HC40	S-type
	I1IHR1	no EUL domain
	I1IHR3	incomplete (S)
Hordeum vulgaris	MOVM42	S-type
	MOVML2	incomplete (D)
	F2DWC8	S-type
	MOXDM6	incomplete (D)
	MOXF29	D-type*
Leersia perrieri	A0A0D9UVT1	S-type
	A0A0D9VTJ2	incomplete (D)
	A0A0D9VTK2	D-type
	A0A0D9X308	2 genes: incomplete
		2 genes: D-type
	A0A0D9X310	S-type
	A0A0D9XXJ3	incomplete (S)
	A0A0D9XXJ7	incomplete (D)
	A0A0D9XZF7	incomplete (S)
Musa acuminata	MOTC25	S-type
	MOT2A3	S-type
	MOSD71	S-type
	MORV36	S-type
	MOTC24	S-type
Setaria italica	K3XYZ1	incomplete (S)
	K3Y2N4	incomplete (D)
	K3ZTC8	D-type
	K3ZUV3	incomplete (D)
	K3ZUW3	D-type
	K4A1K6	S-type
	K4AC12	D-type
	K4AL64	incomplete (D)
Sorgum bicolor	02g043260	S-type
	02g043230	D-type
	02g043220	S-type
	01g036580	D-type
	03g008870	S-type
	01g036660	incomplete (S)
	01g029690	incomplete (S)
Zea mays	B4F9U9	D-type
	B4G0K5	D-type
	B4G0I9	S-type
	B6TF92	S-type
	A0A096TMX7	S-type
	B4FUK7	D-type
Arabidopsis thaliana	NP_565899	S-type
Glycine max	GLYMA19G28500	S-type
	GLYMA16G04725	S-type
	GLYMA16G04735	1 gene, S-type
	GLYMA16G04731
Medicago truncatula	MTR_7g085240	S-type
Populus trichocarpa	Poptr_0019s04700	S-type
	Poptr_0013s05100	1 gene, S-type
	Poptr_0013s05090
Prunus persica	EMJO3427	S-type
Theobroma cacao	A0A061F8B7	S-type
	A0A061F244	S-type
Vitris vinifera	VIT08s0007g07660	S-type
Cucumis sativus	XP_004147526	S-type
* Only 1st domain included
