# Supplementary material for: Evolutionary relationships and expression analysis of EUL domain proteins in rice (Oryza sativa)
Source: Rice (N Y). 2017 May 30;10:26. doi: 10.1186/s12284-017-0164-3 (PMC5449364; doi:10.1186/s12284-017-0164-3)
Supplement: Supplementary file 13 — Geometric and thermodynamic qualities of the beta-trefoil domains of EUL models built by homology modeling. (XLSX 9 kb) [file 12284_2017_164_MOESM13_ESM.xlsx]

## Sheet: Sheet1
Supplementary table 8. Geometric and thermodynamic qualities of the beta-trefoil domains of EUL models built by homology modeling.
Models:	Residues out of the allowed areas in the Ramachandran plot	*Residues with values over the threshold in the ANOLEA plot
OsEULS2	T2,N109,Y123 (3)	0 over 151 residues
OsEULS3	V98 (1)	3 over 151 residues
OsEULD1A_1	A61,K67,Q72,E84 (4)	5 over 151 residues
OsEULD1A_2	E84 (1)	3 over 151 residues
OsEULD1B_1	R41,A54 (2)	9 over 151 residues
OsEULD1B_2	0	3 over 151 residues
OsEULD2_1	Q71,H118 (2)	1 over 151 residues
OsEULD2_2	N110 (1)	0 over 151 residues
The number of residues (*), refer to those of the models built for EULs.
